# Supplementary material for: Dynamic profiling of medulloblastoma surfaceome
Source: Acta Neuropathol Commun. 2023 Jul 10;11:111. doi: 10.1186/s40478-023-01609-7 (PMC10331972; doi:10.1186/s40478-023-01609-7)
Supplement: Supplementary file 1 — Supplementary Material 1: Fig. 1, related to Fig. 1 Glycocapture box blot (A) prior to and (B) after SUC2-normalization (yellow dot; NPVLAANSTQFRDPK peptide). (C) Hierarchical clustering heatmap based on Euclidean distance of differentially expressed proteins demonstrating close clustering of technical triplicates. (D) ITGA5 peptide tag intensity, (E)ITGA5 mRNA expression and (F) ITGB1 protein expression in Group 3 MB cells isolated at pre-determined timepoints through therapy. (G) Comparison of ITGA5 intensity to SUC2 demonstrating selective enrichment for ITGA5 in Group 3 MB through therapy. Bars represent mean of at least three technical replicates. *p ≤ 0.05, **p ≤ 0.001, ***p ≤ 0.0001, ****p ≤ 0.00001; unpaired t-test or one-way ANOVA with Sidak’s method for multiple comparisons. Fig. 2, related to Fig. 1. (A) A Venn diagram demonstrating the number of unique and overlapping surface proteins enriched at each stage of therapy when compared to their expression at engraftment and control timepoints. (B) A list of proteins used to generate the Venn diagram. R = post-radiation; RC = post-chemoradiotherapy; Re = relapse. Fig. 2, related to Fig. 2. In silico evaluation of ITGA5 in publicly available MB repository. (A) Kaplan-Meir curve demonstrating worse overall survival in patients (n = 288) with relative mRNA expression of ITGA5 over 4.6 (RMA- Normalized). (B) Transcriptional expression of ITGA5 of 632 patients across 12 MB subtypes described in Cavalli et al. and (C) based on age group affiliation. **p ≤ 0.001; one-way ANOVA with Dunnett’s method for multiple comparisons. Fig. 3, related to Fig. 3. Characterization and validation of ITGA5 KD. (A) mRNA expression of ITGA5 in HEK293FT cells post ITGA5 KD. (B) Microscopic images of HEK293FT cells post ITGA5 KD. Changes in (C)ITGA5 mRNA expression in reccurent Group 3 MB cells post ITGA5 KD. (D) Flow cytometric evaluation of changes in ITGA5 surface expression in HD-MB03-Re cells post ITGA5 KD. Bars represent mean of [file 40478_2023_1609_MOESM1_ESM.xls]

## Sheet: Legend
Abreviation	Legend
ENGR	Engraftment
CTRL	Control
PR	Post Radiation
PRC	Post Radiation + Chemo
REL	Relapse
CSPA	Cell Surface Protein Atlas
SURFY	Surfaceome predictor SURFY

## Sheet: Peptide
Gene names	Protein	Peptide	MB1_PR_Rep1	MB2_PR_Rep2	MB3_PR_Rep3	MB4_ENGR_Rep1	MB6_ENGR_Rep2	MB15_ENGR_Rep3	MB8_REL_Rep1	MB9_REL_Rep2	MB14_REL_Rep3	MB5_CTRL_Rep1	MB7_CTRL_Rep2	MB10_CTRL_Rep3	MB11_PRC_Rep1	MB12_PRC_Rep2	MB13_PRC_Rep3
ABCA2	Q9BZC7-2	FLTQNLSLPNSTAQALLAAR	6.29839	6.7074	6.18955	6.48007	6.59189	7.09522	6.48063	6.57399	6.66736	1.06429	1.09166	1.08526	6.39336	6.29137	6.62895
ABCA2	Q9BZC7-2	GNPAAYGITVTNHPMNK	6.30566	6.31956	6.29175	6.43802	6.51858	6.59913	6.45237	6.46606	6.39538	1.07993	1.05554	1.03758	6.32934	6.3149	6.30046
ABCA2	Q9BZC7-2	RGNMSSLGFTSK	6.16933	6.37003	6.10974	6.57359	6.23909	6.57387	6.2557	6.4357	6.24555	5.78047	5.8399	5.81018	6.27691	6.12918	6.25563
ABCA7	Q8IZY2	IFTFMNDSSNVAMLQR	6.18405	6.5127	6.34837	1.05794	1.09464	1.09253	6.37222	6.56827	6.47025	6.35121	6.45756	6.24486	6.43751	6.33804	6.37808
ABCA7	Q8IZY2	LSNFNDSLVSR	6.92772	6.95733	6.8395	7.21825	7.17183	7.15704	7.08902	7.13437	7.17972	6.91258	7.13208	7.02233	7.02524	7.06313	6.98735
ACP2	P11117	FNPNISWQPIPVHTVPITEDR	6.95934	7.20409	7.08171	1.05552	1.06452	1.00572	1.0968	1.04506	1.00468	1.01081	1.03434	1.0581	1.08216	1.02063	1.06961
ACP2	P11117	YEQLQNETR	7.5615	7.65557	7.55655	7.5478	7.682	7.42337	7.9461	7.49429	7.38374	7.76965	7.75166	7.62194	1.00118	1.0574	1.03205
ACP2	P11117	YHGFLNTSYHR	6.29909	6.5317	6.28021	6.53601	6.68477	6.94262	6.40054	6.64671	6.51983	6.27964	6.61007	6.23666	6.7046	6.29638	6.35275
ADAM10	O14672	EGICNGFTALCPASDPKPNFTDCNR	7.54344	7.55067	7.27754	7.10753	7.20807	7.00699	7.12626	7.3898	7.34697	6.60116	7.26539	6.86937	6.61854	7.29765	7.32785
ADAM10	O14672	IRINTTADEKDPTNPFR	7.55992	7.67431	7.42853	7.36426	7.4914	7.33006	7.687	7.51989	7.39785	7.3835	7.44194	7.33741	7.20406	7.54008	7.23723
ADAM17	P78536-2	EQQLESCACNETDNSCK	6.71381	6.93604	6.82493	6.28168	6.3394	6.22395	6.95174	6.56901	6.34706	6.2405	6.47192	6.35904	6.39627	6.46702	6.32552
ADAM17	P78536-2	VVVVDGKNESEYTVK	7.03478	7.08434	7.05956	7.17447	7.23038	7.28629	7.16375	7.16972	7.13336	1.05706	1.09581	1.09671	7.02337	7.04793	7.07249
ADAM9	Q13443-2	GLLHLENASYGIEPLQNSSHFEHIIYR	1.08161	1.06494	1.08389	1.07465	1.06765	1.03526	1.08007	1.01077	1.0943	1.05536	1.03411	1.02089	6.4346	6.395	6.47421
ADAMTS4	O75173-2	EEEIVFPEKLNGSVLPGSGAPAR	7.65342	7.69353	7.49076	7.84602	7.66255	7.73464	7.5966	7.73423	7.79771	7.66419	7.73223	7.41191	7.66732	7.71897	7.62062
AGRN	O00468-6	GPTFAPLPPVAPLHCAQTPYGCCQDNITAAR	6.80366	6.90557	7.06163	1.08359	1.07399	1.02884	6.27722	6.49263	6.48199	6.53263	6.70765	6.35761	1.03313	1.06526	1.06353
AGRN	O00468-6	NELMLNSSLMR	7.37765	7.44575	7.4881	7.88572	7.42809	7.74913	7.40749	7.41259	7.43704	6.98142	7.19391	7.07418	7.443	7.43674	7.4083
ALCAM	Q13740-2	IIISPEENVTLTCTAENQLER	7.53044	7.80375	7.63953	6.92598	7.27469	7.72551	7.23797	7.55179	7.4245	7.15656	7.49328	7.33427	7.46196	7.58211	7.44493
ALCAM	Q13740-2	LGDCISEDSYPDGNITWYR	6.69689	7.15561	6.21614	1.01991	1.02208	1.01546	1.03158	1.0049	1.04994	1.08474	1.0788	1.02715	6.56834	5.91372	6.24103
ALCAM	Q13740-2	LNLSENYTLSISNAR	7.4045	7.6504	7.34305	7.04219	7.43591	7.71851	7.28229	7.33265	7.17261	7.01445	7.4125	7.33203	7.55309	7.4816	7.31913
ALCAM	Q13740-2	NAIKEGDNITLK	7.58164	7.77726	7.66949	7.8108	7.60297	7.93068	7.53036	7.69599	7.63138	7.19424	7.47735	7.30994	7.73048	7.81844	7.78927
AMIGO1	Q86WK6	VLDEVTNGTVSVSK	6.5949	6.67831	6.59033	6.88208	6.85056	6.89288	6.6668	6.70362	6.7853	6.63107	6.73855	6.71566	6.79294	6.63608	6.65879
ANGPTL2	Q9UKU9	ILNQTADMLQLASK	5.77827	5.88781	5.99735	5.8857	6.37585	6.9519	6.12369	6.01094	6.99213	6.30894	6.51412	6.01334	6.5715	6.35058	6.77719
ANGPTL2	Q9UKU9	YQHLATLAHNQSEIIAQLEEHCQR	6.83742	7.16073	6.92441	7.11257	7.00675	7.21838	6.96677	7.18402	7.52501	6.58943	7.29308	6.79905	1.00373	1.01172	1.02838
ANO6	Q4KMQ2-3	GNPYSDLGNHTTCR	6.45375	6.57035	6.41554	6.55323	6.52877	6.57769	6.41415	6.54303	6.48454	6.10445	6.33926	6.38043	6.17999	6.40992	6.5741
ANO6	Q4KMQ2-3	LNITCESSK	1.00884	1.01557	1.07878	1.08498	1.06478	1.06973	5.87428	5.35395	6.39461	6.2934	6.5369	6.56999	6.61808	6.57197	6.66418
ANO6	Q4KMQ2-3	NINGTDPIQK	7.21832	7.25581	7.08198	7.18035	7.35749	7.25562	7.37751	7.2629	7.12517	7.1216	7.34505	6.79584	7.23076	7.23556	7.28318
ANPEP	P15144	NATLVNEADKLR	1.04703	1.00501	1.0971	1.007	1.03581	1.07599	1.09507	1.04793	1.09955	1.09111	1.00212	1.09224	1.07624	1.02066	1.09023
ANTXR1	Q9H6X2-3	DLGAIVYCVGVKDFNETQLAR	6.45609	6.53465	6.69752	6.54406	6.6316	6.45651	6.86919	6.76643	6.64245	6.72516	6.81334	6.67696	6.45176	6.70087	6.42967
APLP2	Q06481-5	RNQSLSLLYK	7.56028	7.70462	7.49485	7.64213	7.62396	7.58985	7.71714	7.7986	7.53711	7.34778	7.55121	7.3623	7.59488	7.55759	7.4868
APMAP	Q9HDC9-2	AGPNGTLFVADAYK	9.0058	9.20302	8.92542	9.02172	9.13652	9.26276	9.22531	9.32136	9.23149	8.84098	9.17959	8.88039	9.18033	9.0525	9.19739
APMAP	Q9HDC9-2	NMSFVNDLTVTQDGRK	7.32139	7.47565	7.35634	8.12203	7.32846	8.10555	7.31563	7.72016	7.8048	7.16778	7.62174	7.21588	7.70431	7.16464	7.53066
AQP1	P29972	YPVGNNQTAVQDNVK	6.06368	6.19182	6.09217	1.01902	1.0034	1.03444	1.07637	1.07379	1.02201	5.77703	6.04598	5.9115	5.98508	6.17121	6.18251
ARSB	P15848-2	CTLIDALNVTR	6.32934	6.32668	6.40334	6.67685	6.48353	6.62931	6.60988	6.56042	6.65935	6.33682	6.49039	6.41792	6.34665	6.41577	6.27754
ARSB	P15848-2	GHTNGTKPLDGFDVWK	6.58583	6.92352	5.84652	1.01742	1.00166	1.01326	1.08292	1.02732	1.04172	1.00596	1.09716	1.09352	6.70896	6.1398	6.42438
ARSF	P54793	VIQNLAVPAGLPLNETTLAALLK	1.00407	1.09086	1.08354	1.00305	1.04931	1.07001	1.0151	1.02179	1.06963	1.06535	1.01877	1.02029	1.08784	1.01298	1.04975
ARSK	Q6UWY0	QSIGQNYSNVIANLR	6.50518	6.39304	6.37727	6.573	6.53463	6.67015	6.4481	6.68836	6.6778	6.38571	6.58393	6.30917	6.59379	6.5894	6.55126
ASAH1	Q13510-3	ILAPAYFILGGNQSGEGCVITR	7.95592	8.04956	7.86657	7.26818	7.94834	8.14011	7.95551	8.12005	8.17728	7.75619	8.15326	7.82774	8.11904	7.98089	7.96515
ASIC4	Q96FT7-2	ETNETSFEAGIR	1.05572	1.03829	1.01085	1.07121	1.0472	1.01704	6.95221	6.98919	7.03931	1.06912	1.0281	1.09384	1.02696	1.07676	1.04487
ASPH	Q12797-10	LVQLFPNDTSLK	8.87493	8.96679	8.71201	9.11439	8.9525	9.19627	8.96373	9.14305	9.15169	8.67961	8.8844	8.68999	9.04366	8.9107	9.06811
ASPH	Q12797-7	YNLSEVLQGK	7.36279	7.46749	7.28266	7.56898	7.51837	7.82216	7.40166	7.52368	7.71893	7.10858	7.4264	7.50844	7.71647	7.22851	7.46437
ASTN2	O75129-6	VVPLYTLIQDNGTKEAFK	6.81479	6.95763	6.6761	7.06949	6.96219	7.18871	6.70502	6.91863	6.96218	6.1873	6.73465	6.51615	6.95729	6.70627	7.01508
ATAD1	Q8NBU5	EYVNSTSEESHDEDEIRPVQQQDLHR	1.01861	1.08308	1.08242	6.70679	6.75398	6.80117	6.51785	6.50267	6.53303	1.06166	1.02978	1.05008	1.09055	1.08711	1.03243
ATF6	P18850	ALMVLTEEPLLYIPPPPCQPLINTTESLR	6.4447	6.79611	6.09329	1.09002	1.02252	1.06335	1.04547	1.03449	1.03922	6.70719	7.10011	6.90365	6.94962	6.8295	6.70938
ATF6	P18850	DHLLLPATTHNK	6.4899	6.49936	6.24169	6.72939	6.7349	6.74041	6.77562	6.91045	6.64079	6.46622	6.68115	6.57369	1.03981	1.01001	1.05664
ATF6	P18850	DQQRNQTNTFFGSPPAATEATHVVSTIPESLQ	6.54767	6.76931	6.32602	6.95435	6.87327	7.03543	7.14677	7.18309	7.15599	6.81693	6.62185	6.42676	1.09024	1.06062	1.03566
ATF6B	Q99941-2	KQPSPTPGNATGGPLPVSAASQAHQASHQPLYLNHP	6.16395	6.99	6.57697	6.71383	6.72967	6.72968	6.34937	6.56436	6.79943	1.01651	1.03635	1.04503	6.66827	6.6389	6.60954
ATF6B	Q99941-2	MSLVMPAMAPNETLSGR	6.22867	6.42355	6.0338	6.46992	6.40062	6.53923	6.6988	6.79976	6.59785	1.07122	1.03741	1.09649	6.33904	6.38045	6.3256
ATP1B1	P05026-2	LEWLGNCSGLNDETYGYK	7.62804	7.84359	7.10452	1.02028	1.07435	1.09192	1.01537	1.0303	1.0768	6.97169	7.38005	6.56333	7.38801	6.75718	6.12635
ATP1B1	P05026-2	YLQPLLAVQFTNLTMDTEIR	6.76317	7.30345	6.58921	7.36615	7.12155	7.61075	7.08158	7.04059	6.93863	6.88408	6.89024	6.95575	7.24571	7.26725	6.94027
ATP1B2	P14415	FLNVTPNVEVNVECR	1.04433	1.03139	1.09394	1.09458	1.07505	1.08911	6.78782	7.09524	6.94153	1.05371	1.0653	1.01798	7.12666	7.03298	7.07982
ATP1B2	P14415	KFHVNYTQPLVAVK	8.20971	8.31696	8.09081	8.30408	8.20466	8.29847	8.00292	8.09837	8.12697	7.85204	8.1534	8.15679	8.42527	8.19475	8.25114
ATP1B2	P14415	LNKFLEPYNDSIQAQK	8.51683	8.62698	8.43491	8.61242	8.58931	8.77257	8.48419	8.41592	8.32948	8.20474	8.41754	8.58186	8.74758	8.55006	8.56995
ATP1B2	P14415	VINFYAGANQSMNVTCAGK	6.85889	7.03282	6.77374	6.78123	6.75899	6.80346	6.76367	6.77857	6.74877	6.77625	6.83873	6.71377	6.78403	6.80565	6.77387
ATP1B3	P54709	LHVGYLQPLVAVQVSFAPNNTGK	6.87304	7.47767	7.17535	6.38161	7.28463	7.76567	7.42312	7.72611	7.70529	6.86809	7.55033	7.11265	7.80484	7.34017	7.35553
ATP1B3	P54709	NLTVCPDGALFEQK	8.20153	8.32833	8.21329	7.0374	8.23956	8.03468	7.99416	8.28919	8.25885	7.80699	8.36816	8.0299	8.30383	8.24633	8.15013
ATP6AP1	Q15904	LNASLPALLLIR	6.39111	6.69249	6.1468	6.40877	6.56411	7.11801	6.7892	7.00826	7.06135	6.41296	6.69834	6.45222	6.94502	6.48337	6.52907
ATP6AP1	Q15904	QPVSPVIHPPVSYNDTAPR	7.56355	7.6563	7.54873	7.66422	7.61952	7.82976	7.78192	7.83206	7.80699	7.61943	7.79671	7.49181	7.81454	7.64903	7.65832
ATP6V0A2	Q9Y487	MVLWNDSVVR	6.53565	6.75912	6.64739	1.02988	1.0952	1.026	5.46988	5.64667	5.55828	1.01959	1.04554	1.01824	1.01246	1.06111	1.06085
ATRN	O75882-3	AATCINPLNGSVCERPANHSAK	6.71879	6.73811	6.75744	1.05374	1.07447	1.0837	7.06242	6.97583	7.149	6.41455	6.645	6.18411	6.30238	6.692	6.94404
ATRN	O75882-3	CINQSICEK	6.30775	6.48492	6.38665	6.22154	6.17314	6.26993	6.53562	6.46128	6.60996	6.31586	6.26511	6.21436	6.13999	6.42943	6.33689
ATRN	O75882-3	IDSTGNVTNELR	7.12851	7.18862	7.03792	7.27429	7.31636	7.1376	7.59616	7.44786	7.45205	7.35949	7.31985	7.17733	7.15282	7.39757	7.15815
ATRN	O75882-3	ISNSSDTVECECSENWK	6.44558	6.6544	5.94973	1.05298	1.07432	1.0986	1.01576	1.02706	1.06554	1.00258	1.02826	1.01024	1.06318	1.01335	1.0577
ATRN	O75882-3	MPSQAPTGNFYPQPLLNSSMCLEDSR	7.01849	7.1933	7.09996	7.04576	7.13588	6.95564	7.35444	7.31145	7.20627	6.97669	7.25129	6.87117	7.03528	7.12508	6.976
B3GALNT2	Q8NCR0-2	LLNITNPVLNQEIEAFSLSEDTSSGLPEDR	6.10387	6.55013	5.48319	6.81593	6.28358	7.34828	6.62876	6.64194	6.61558	1.09334	1.01131	1.07007	1.00973	1.03146	1.04639
B3GNT2	Q9NY97-2	ESWGQESNAGNQTVVR	6.26263	6.48889	5.91272	1.07114	1.09437	1.05733	1.0017	1.02525	1.03503	1.0649	1.02393	1.01755	1.09319	1.08564	1.05676
B3GNT2	Q9NY97-2	LSNISHLNYCEPDLR	6.87058	6.88432	7.19351	6.80549	6.70327	6.90772	6.76043	6.76977	6.76891	6.12039	6.75746	6.58779	6.68197	6.96182	6.78858
B4GALNT3	Q6L9W6	LSLEDHDIDQGVSSNSSYLK	1.00502	1.01242	1.08553	7.07301	7.19671	7.09265	7.3367	7.47347	7.49659	7.25041	7.40115	7.09968	7.10135	7.04632	6.9913
B4GALNT4	Q76KP1	LPLNFTHQTPPWR	1.02787	1.07682	1.05732	1.0331	1.05204	1.02143	1.0277	1.08471	1.02277	1.09933	1.00615	1.02614	1.02425	1.0003	1.06326
B4GALT3	O60512	DVYSNLSHLPGAPGGPPAPQGLPYCPER	7.59389	7.71503	7.64536	6.66404	7.64469	7.85193	7.65526	7.87799	7.60915	7.37048	7.88205	7.46094	7.80884	7.69872	7.5515
B4GALT3	O60512	ELGPLYTNITADIGTDPR	7.39163	7.53621	7.05671	7.13391	7.48968	7.94912	7.64678	7.84017	7.45339	7.27527	7.77475	7.52501	7.80213	7.52265	7.4442
B4GALT3	O60512	RPPARPGPLSTANHTALR	7.29355	7.50784	7.48117	7.6807	7.64115	7.68783	7.80047	7.77712	7.45023	7.47509	7.81265	7.05221	7.66119	7.43774	7.46025
B4GAT1	O43505	NELVQLYQVGEVRPFYYGLCTPCQAPTNYSR	1.05549	1.08422	1.08902	6.72036	6.73415	6.70658	6.67144	6.66322	6.655	1.01201	1.0909	1.0556	1.04003	1.07191	1.00276
B4GAT1	O43505	VAQPGINYALGTNVSYPNNLLR	7.55841	7.72087	7.43058	7.52652	7.73573	8.03108	7.81424	8.00532	7.96842	7.56208	7.84994	7.46571	7.91752	7.70425	7.70165
BCAM	P50895	VLSLPLNSSAVVNCSVHGLPTPALR	7.11788	7.28225	6.87838	7.17039	6.90146	7.43931	7.35169	7.50749	7.47064	6.61554	7.08741	6.85147	6.69195	6.81157	7.04891
BMP1	P13497-4	IILNFTSLDLYR	5.89452	6.06625	5.89702	5.74007	6.10766	6.35017	6.32231	6.30791	6.15223	6.04461	5.87355	6.31515	6.22504	6.05704	5.92785
BMP7	P18075	ERFDNETFR	6.27605	6.22419	6.16702	6.44273	6.48179	6.17622	6.56455	6.16367	6.08412	6.42941	6.45695	6.48309	6.28583	6.19549	6.23083
BSG	P35613-2	ILLTCSLNDSATEVTGHR	8.17021	8.38007	8.4995	7.40263	8.01914	8.35315	7.88013	8.35249	8.51386	7.86792	8.61824	7.82442	8.1431	8.18526	8.33476
BSG	P35613-2	ITDSEDKALMNGSESR	8.94083	8.89352	8.77714	9.20018	9.05276	9.20686	9.21807	9.15698	8.87438	8.86164	9.2237	8.77778	8.93733	8.94432	9.00563
BTD	P43251-4	DVQIIVFPEDGIHGFNFTR	6.35128	6.59016	6.47072	6.83833	6.53886	7.13779	6.60764	6.84683	6.90204	6.69797	6.768	6.40602	6.93881	6.49352	6.65605
BTD	P43251-4	NPVGLIGAENATGETDPSHSK	7.31673	7.31019	7.10275	7.73736	7.45003	7.57273	7.51968	7.52534	7.62822	7.3074	7.5362	7.35759	7.5552	7.41181	7.42793
BTN3A2;BTN3A1;BTN3A3	P78410-3	IHNVTASDSGK	1.02844	1.01047	1.07011	1.02979	1.09585	1.09711	1.09015	1.01582	1.00351	6.31397	5.9941	6.15404	1.07148	1.05237	1.03712
C12orf49	Q9H741	VQFNLGNSSRPSNQCR	1.05045	1.07705	1.03685	1.08869	1.02417	1.00447	6.34453	6.6446	6.71401	1.0162	1.07937	1.01773	6.32067	6.35448	6.45701
CACNA2D1	P54289-4	DDLDPEKNDSEPGSQR	1.0575	1.03188	1.02868	6.61662	6.10699	5.94098	7.12765	5.83649	5.69994	5.97052	5.91824	5.94438	1.09095	1.09379	1.09144
CACNA2D1	P54289-4	GFSFAFEQLLNYNVSR	1.08134	1.06909	1.0337	1.0582	1.08425	1.0587	1.03756	1.09116	1.07422	1.00359	1.09687	1.0182	1.00967	1.06124	1.03486
CACNA2D1	P54289-4	HLVNISVYAFNK	6.11829	6.54214	6.33022	5.69226	6.49928	6.8926	6.15316	6.47733	6.4183	5.75857	6.33359	5.6773	6.34127	5.8277	6.44693
CACNA2D1	P54289-4	IDVNSWIENFTK	7.06675	7.52968	6.00566	6.84755	6.12315	6.26796	5.97396	5.982	6.2644	5.96636	7.29308	6.09168	7.39392	6.07553	5.80468
CACNA2D1	P54289-4	ISDNNTEFLLNFNEFIDRK	7.24743	7.48718	7.3673	7.04866	7.52405	6.09094	7.45518	7.57931	7.65207	7.13276	7.54727	7.26411	7.55138	5.59473	7.31852
CACNA2D1	P54289-4	QSCITEQTQYFFDNDSK	6.56116	6.72579	6.62705	6.61841	6.42262	6.81421	6.42853	6.5598	6.65445	6.49637	6.61044	6.3823	6.56763	6.32631	6.54305
CACNA2D1	P54289-4	RSLDNDNYVFTAPYFNK	6.41816	6.4717	6.38392	6.64686	6.5204	6.77332	6.61222	6.58243	6.64201	6.52614	6.57979	6.47248	1.01758	1.01909	1.00301
CACNA2D2	Q9NY47-4	AAEDWTENPEPFNASFYR	6.29408	6.39624	6.34516	1.06577	1.02078	1.06946	1.06204	1.07385	1.05858	1.05605	1.06286	1.01918	1.01464	1.04365	1.02832
CACNA2D2	Q9NY47-4	AGFEYAFDQLQNSNITR	1.03033	1.04723	1.06738	7.13208	6.81968	7.21906	6.83217	6.86055	6.78794	6.21491	6.45295	6.84955	6.9587	6.50975	6.57078
CACNA2D2	Q9NY47-4	DLNASDNNTEFLK	6.65928	6.87462	6.29549	7.11345	6.87922	7.23323	6.96333	7.08304	7.02319	6.32725	6.41441	6.83822	6.87348	6.53615	6.66622
CADM1	Q9BY67-2	DVTVIEGEVATISCQVNK	6.49809	6.77504	6.50439	6.65321	6.56823	6.73819	6.69677	6.57784	6.50092	6.6487	6.90855	6.35956	6.54397	6.53246	6.55549
CADM1	Q9BY67-2	FQLLNFSSSELK	8.77069	8.87851	8.84139	9.1597	8.92384	9.11726	8.76297	8.96972	8.93373	8.70475	9.05032	8.78625	9.04207	8.93945	8.91546
CADM1	Q9BY67-2	NLMIDIQKDTAVEGEEIEVNCTAMASKPATTIR	8.50033	8.85015	8.62822	8.07387	8.50798	8.82795	8.6079	8.71131	8.60362	8.32683	8.72334	8.30123	8.57633	8.49026	8.64813
CADM1	Q9BY67-2	VDDEMPQHAVLSGPNLFINNLNKTDNGTYR	8.32143	8.56133	8.22567	8.20497	8.46624	8.7728	8.06396	8.41873	8.45406	8.08699	8.54601	7.79406	8.34429	8.11544	8.42163
CADM1	Q9BY67-2	VSLTNVSISDEGR	8.95301	9.14315	9.00848	9.33545	9.08227	9.32419	8.98826	9.11624	9.20296	8.78742	9.13637	8.90375	9.14306	9.00212	9.11436
CADM2	Q8N3J6-2	ELNILFLNKTDNGTYR	7.57649	7.79172	7.5505	7.61239	7.6982	7.80139	7.70615	7.58007	7.69409	7.27438	7.59048	7.30587	8.0381	7.71262	7.67174
CADM2	Q8N3J6-2	VDHESLNATPQVAMQVLEIHYTPSVK	6.77288	7.08168	6.52423	6.91945	6.91961	6.91929	1.03361	1.07612	1.06545	1.05174	1.07806	1.02141	6.88846	6.90348	6.82211
CADM3	Q8N126-3	MTQESALIFPFLNK	6.85746	6.76572	6.53447	6.93352	6.58371	7.02705	6.85452	7.03297	6.99639	6.42662	6.63027	6.52845	7.12399	6.92481	6.71857
CALU	O43852-11	NATYGYVLDDPDPDDGFNYK	6.94681	7.21567	6.86097	6.93873	7.17382	6.70365	7.20311	7.21191	6.72999	6.92256	7.19225	7.05741	6.84909	7.02692	6.67101
CALU	O43852-7	NVTYGTYLDDPDPDDGFNYK	6.4283	6.53266	6.23515	6.501	6.67095	6.33105	6.85338	6.71394	6.78366	6.38406	6.6944	6.53923	6.29785	6.52309	6.0726
CANT1	Q8WVQ1-2	LGQAPANWYNDTYPLSPPQR	1.01908	1.03024	1.09783	1.08641	1.0959	1.04019	1.06982	1.09332	1.08674	1.09982	1.04814	1.05481	1.08163	1.02772	1.03522
CARKD	Q8IW45-3	LSQALGNVTVVQK	1.04883	1.03137	1.09854	6.33757	6.18504	6.4901	6.11006	6.06371	6.15642	5.94134	6.09744	6.24516	1.03233	1.02678	1.02832
CASC4	Q6P4E1-3	LQNNISYQMADIHHLK	7.0357	7.06431	7.09292	7.24033	7.22826	7.2524	1.01803	1.06544	1.09255	7.06071	7.2104	6.91101	7.06388	7.08664	7.10941
CASC4	Q6P4E1-3	QEDQLQDYRKNNTYLVK	7.01049	7.10995	7.20826	6.92742	7.14484	7.40014	6.89061	7.20288	7.1054	6.74179	7.08953	6.79784	7.40487	7.07603	7.07934
CASD1	Q96PB1	IDAYNEAAVSILNSSTR	1.09854	1.06886	1.02471	1.00408	1.05081	1.077	6.28787	6.08691	6.18739	6.15705	6.33229	6.24467	6.55141	6.27198	6.28465
CASD1	Q96PB1	MNITSIAPLLEK	6.44041	6.50838	6.32326	6.76801	6.70578	6.73689	6.72138	6.80138	6.76138	6.43903	6.66475	6.46161	6.6247	6.59325	6.54813
CCDC80	Q76M96	LLGVGEEVGGVLELFPINGSSVVEREDVPAHLVK	1.06757	1.03378	1.06134	1.06297	1.08064	1.07025	6.26229	6.37172	6.19375	1.07158	1.04008	1.01174	1.02246	1.03232	1.09919
CD276	Q5ZPR3-2	QLVHSFAEGQDQGSAYANR	7.01445	7.22118	7.08848	7.28803	7.1691	7.57036	7.55809	7.47337	7.41783	6.90926	7.26213	7.0166	7.15965	7.1219	7.31935
CD276	Q5ZPR3-2	VVLGANGTYSCLVR	8.35684	8.38582	8.39801	7.62505	8.33942	8.40835	8.22221	8.47183	8.45289	7.95605	8.43452	8.18692	8.32131	8.28394	8.35044
CD44	P16070-19	AFNSTLPTMAQMEK	7.74223	7.78493	7.7517	8.25262	8.31481	8.14766	8.20188	8.18928	8.12804	7.75993	8.10882	8.28696	7.92633	7.64801	7.84684
CD47	Q08722-2	GRDIYTFDGALNK	7.83604	7.98618	7.87047	7.80137	7.95681	7.98111	8.04541	8.04957	7.88505	7.74504	7.95979	7.77332	7.97312	8.12383	7.95053
CD55	P08174-4	GSQWSDIEEFCNR	7.9297	8.09729	7.53461	1.07526	1.02196	1.06999	1.00961	1.0338	1.08087	6.63402	7.72446	6.96354	7.72242	7.12631	6.85557
CD58	P19256-2	IQCTLSNPLFNTTSSIILTTCIPSSGHSR	1.03969	1.03227	1.0816	1.01302	1.05014	1.04132	6.41992	6.88781	6.65387	1.03329	1.08208	1.05027	1.04651	1.06918	1.03044
CD58	P19256-2	RNSTSIYFK	7.47903	7.54233	7.50517	7.66404	7.81506	7.74044	7.72509	7.75563	7.53741	7.4629	7.75152	7.74893	7.55182	7.63029	7.52137
CD63	P08962-3	CCGAANYTDWEKIPSMSK	6.99363	7.19302	6.48223	1.08375	1.07039	1.05743	1.01967	1.09329	1.07435	6.42839	6.72781	6.12896	1.07275	1.06034	1.01211
CD63	P08962-3	NNHTASILDR	8.10902	8.34231	8.01375	8.05144	8.24997	8.04327	8.4472	8.43564	8.27161	8.10631	8.3221	7.9458	8.11267	8.36926	8.20729
CD63	P08962-3	NRVPDSCCINVTVGCGINFNEK	7.54794	8.1407	7.74921	7.94194	7.86446	8.01941	7.57017	7.83376	7.95698	7.20624	7.83276	7.35521	7.51991	7.5951	7.71026
CD97	P48960-2	RLSAVNSIFLSHNNTK	7.52248	7.38776	7.54696	7.75032	7.76042	7.60217	7.72391	7.73799	7.75548	7.41258	7.71652	7.76252	7.63491	7.22739	7.69036
CDC42EP3	Q9UKI2	ANSTSDSVFTETPSPVLK	1.02021	1.03344	1.06298	7.1683	7.34831	7.52832	7.02672	7.00669	7.04675	1.02104	1.06904	1.01715	6.77169	6.70616	6.73475
CDH11	P55287-2	FIFSLPPEIIHNPNFTVR	7.07612	7.32138	7.19875	1.0887	1.06349	1.0304	1.03958	1.0181	1.06719	7.04503	7.2137	7.12936	7.21228	7.16936	7.09759
CDH15	P55291	EQPLNVTVCR	7.51607	7.52104	7.41052	6.95157	7.68961	7.7939	7.76063	7.85883	7.85558	7.51581	7.89298	7.71987	7.44649	7.57434	7.56855
CDH2	P19022-2	FLEAGIYEVPIIITDSGNPPKSNISILR	1.0713	1.0336	1.01875	6.52537	6.62848	7.59745	6.78774	6.82315	6.75233	1.06689	1.08934	1.08582	6.99815	6.52643	6.71087
CDON	Q4KMG0-2	VADGDFVTLSCNASGLPVPVIR	6.05302	6.23996	6.06691	6.43004	6.44322	6.41685	6.516	6.50146	6.48691	6.42581	6.85857	6.37889	6.39587	6.32255	6.10998
CELSR2	Q9HCU4	DTDAPGGHILNVSLSVGQPPGPGGGPPFLPSEDLQER	5.89176	6.19301	6.04238	1.0777	1.05302	1.0991	6.38352	6.40974	6.3573	1.08932	1.09022	1.0872	6.03893	5.9926	6.08526
CELSR2	Q9HCU4	FGSVLGNYSCAAQGTQGGSKK	6.68699	6.86604	6.88662	6.88685	6.74867	7.02502	6.84565	6.94524	7.00375	6.44117	6.77018	6.87827	6.7219	6.89105	6.78542
CELSR2	Q9HCU4	GNELSLVLLNASTGELK	7.09333	7.2435	6.97689	7.47135	7.3149	7.50524	7.37111	7.56776	7.50994	7.0218	7.19692	7.2372	7.38984	7.2418	7.10214
CELSR2	Q9HCU4	LHGLHLSNITVGGIPGPAGGVAR	7.59006	7.70792	7.59363	7.93278	7.62284	7.79709	7.65066	7.71239	7.83229	7.22911	7.46326	7.43055	7.75425	7.60778	7.5346
CELSR2	Q9HCU4	NATQHTAGYFGSDVK	6.6075	6.63937	6.62344	6.59888	6.65262	6.70636	6.74504	6.85407	6.68952	1.0234	1.06938	1.0269	6.66024	6.7037	6.61678
CERCAM	Q5T4B2-2	VVDAVDGWMLNSSAIR	6.97277	7.15263	6.26771	1.08451	1.04931	1.0028	1.01699	1.00361	1.05909	1.06033	1.08032	1.07928	1.04968	1.01175	1.08397
CERS2	Q96G23	LWLPVNLTWADLEDRDGR	5.81964	7.6085	5.46682	1.00605	1.08112	1.06077	1.03957	1.09495	1.01991	1.04075	1.06305	1.00398	6.28868	5.80283	6.04576
CERS6	Q6ZMG9	FWLPHNVTWADLK	7.55362	7.84274	6.84643	6.20566	6.75262	5.65871	6.22903	6.54929	6.38916	7.01303	7.41416	6.61191	7.66787	6.73779	5.42367
CHPF2	Q9P2E5-2	ATLSTLAVAVNR	6.51625	6.6188	6.63857	1.07622	1.018	1.02597	1.01903	1.03388	1.0866	6.62185	6.85252	6.73718	1.04858	1.01365	1.04402
CHRDL1	Q9BU40-3	AFGIVECVLCTCNVTK	6.75459	7.00659	6.91533	6.85898	6.80011	6.91785	7.1262	7.11083	7.14157	6.83761	6.88723	6.78798	6.77531	6.81824	6.87774
CHST10	O43529	DDALKNLSHTPVSK	6.59911	6.68228	6.64069	6.9048	6.84847	6.76724	6.95245	6.86085	6.7202	1.08071	1.01679	1.06604	1.04582	1.00506	1.0584
CHST12	Q9NRB3	GFCANSSLAFPTK	6.8215	6.91206	6.86678	6.94189	6.93661	6.94717	6.8755	7.07501	6.98233	6.7804	7.07143	6.72435	6.67258	6.95905	6.89384
CHST12	Q9NRB3	LYANHTSLPASAR	7.22248	7.26055	6.31382	7.37092	7.48802	7.53156	7.50135	7.51545	7.44746	7.38331	7.64212	7.22855	7.55121	7.43524	7.3622
CLCN3	P51790-4	ELFTDCGPLESSSLCDYRNDMNASK	1.00805	1.05482	1.06963	1.02381	1.09623	1.0429	6.42399	6.74765	6.68334	1.06436	1.05097	1.09199	6.55077	6.48866	6.74809
CLCN5	P51795	LCDYENRFNTSK	7.4935	7.51701	7.42751	7.38613	7.43296	7.3393	7.65556	7.69441	7.51247	7.30038	7.66102	7.4807	7.17679	7.464	7.44805
CLN5	O75503	NIETNYTR	7.15427	7.27013	7.1385	1.00615	1.01066	1.02789	7.75485	7.47671	7.61578	1.00595	1.01955	1.06275	7.26572	7.37746	7.15398
CLN5	O75503	QDNETGIYYETWNVK	1.04447	1.00594	1.02751	1.02043	1.01971	1.02334	1.04989	1.06138	1.0648	1.05577	1.07064	1.03257	1.02875	1.05917	1.09386
CLPTM1	O96005-3	DYYPINESLASLPLR	8.26948	8.3971	8.37762	8.21425	8.51241	8.57049	8.62795	8.75422	8.54261	8.40702	8.68389	8.42446	8.57486	8.48817	8.20848
CLSTN2	Q9H4D0	HLDATNSTAGYSIYGVGSMSR	1.05842	1.03907	1.02162	1.01767	1.07719	1.03065	6.56273	6.68976	6.72229	1.03829	1.025	1.00109	6.42783	6.54344	6.31223
CLSTN2	Q9H4D0	IHGQELPFEAVVLNK	6.20643	6.33097	6.0819	6.56787	6.16871	6.42119	6.54744	6.84557	6.96799	6.23023	6.54436	5.94266	6.32327	6.64324	6.23538
CLU	P10909-4	EDALNETRESETK	6.37029	6.69712	6.65849	7.634	6.64264	6.25423	8.81439	6.82222	6.51409	6.67701	6.64189	6.51856	6.39232	6.50222	6.73005
CLU	P10909-4	HNSTGCLR	1.0624	1.01737	1.08664	1.04442	1.06076	1.03583	8.59057	7.61429	8.10243	7.88807	6.67285	5.45763	7.42436	7.32832	7.5204
CLU	P10909-4	LANLTQGEDQYYLR	8.89043	8.9147	9.01435	8.7445	8.89261	8.94993	9.16537	9.29866	9.12277	8.72492	9.06388	9.14476	9.22034	9.09669	8.99939
CLU	P10909-4	LKELPGVCNETMMALWEECKPCLK	7.1111	7.53861	6.60087	1.08869	1.02852	1.05748	1.08419	1.00696	1.00012	6.48942	6.67444	6.30441	6.59333	6.4813	6.36926
CLU	P10909-4	MLNTSSLLEQLNEQFNWVSR	1.09893	1.09866	1.0892	1.09216	1.09751	1.04821	1.00181	1.04043	1.08772	1.0112	1.00113	1.04486	6.81645	5.50029	4.99503
CNN3	Q15417-3	LTLQPVDNSTISLQMGTNK	7.83196	7.50325	7.13977	8.52946	8.11148	8.83519	7.45326	8.38132	8.45107	7.2238	7.70274	7.90151	8.18374	7.88021	8.07923
CNNM2	Q9H8M5-3	VYGQNINNETWSR	6.96366	6.97194	7.06981	1.03217	1.05377	1.00559	6.75978	6.8466	6.91262	6.70712	7.23683	7.16276	7.03981	7.06007	6.80492
CNNM4	Q6P4Q7	DLVVQQLVNVSR	6.7295	6.74428	6.81169	6.82551	6.75574	6.84698	6.88672	6.88414	6.81811	6.73374	6.7433	6.73305	6.71874	6.74254	6.62283
CNPY3	Q9BT09	VVMDIPYELWNETSAEVADLKK	7.75602	8.18316	6.99559	1.08225	1.06686	1.06214	6.56378	7.17267	6.86822	6.39467	7.71388	6.59943	7.86412	7.09878	6.50587
CNTN1	Q12860-2	DVYALMGQNVTLECFALGNPVPDIR	6.91788	7.42433	6.38654	7.31036	7.09634	7.52438	7.31688	7.33332	7.10722	6.61029	7.27778	6.94403	7.17451	7.27163	7.07739
CNTN1	Q12860-2	GKANSTGTLVITDPTR	7.88979	8.07278	7.7377	8.28641	8.00182	8.17235	8.04195	8.10542	8.1016	7.78612	7.93994	7.83453	8.0129	8.04642	7.93391
CNTN1	Q12860-2	GNYSCFVSSPSITK	7.48038	7.86222	7.4568	7.74306	7.6548	7.83132	7.3936	7.90532	7.73779	7.33101	7.78569	7.46017	7.75797	7.65908	7.54221
CNTN1	Q12860-2	GTEWLVNSSR	7.6418	7.8959	7.06883	1.06567	1.02321	1.04629	1.01609	1.05039	1.00937	1.09838	1.08441	1.07599	1.00554	1.08257	1.00867
CNTN1	Q12860-2	YIITWDHVVALSNESTVTGYK	7.20204	7.75701	6.64707	1.0767	1.07848	1.0628	1.01114	1.0199	1.07551	1.02203	1.09919	1.05545	6.40709	6.33246	6.48173
CNTN1	Q12860-2	YTCTAQTIVDNSSASADLVVR	6.73359	7.04462	6.42256	1.00292	1.00034	1.02191	6.61055	6.65519	6.69984	6.44699	6.72305	6.47439	6.50437	6.74337	6.5968
CNTNAP1	P78357	VDGQLVNLTLVEGRR	7.04658	7.25208	7.07453	7.10323	7.19442	7.07628	7.04939	7.04219	7.09846	6.97036	6.91975	7.04607	7.1824	7.18749	7.03775
COCH	O43405-2	VYSLPGRENYSSVDANGIQSQMLSR	6.40237	6.40634	6.41031	6.80569	7.0331	6.57827	6.65425	7.36618	6.99602	6.90764	6.94462	6.92613	6.72963	6.85471	6.76385
COL5A1	P20908	VYCNFTAGGSTCVFPDKK	7.62332	7.77566	7.6338	7.51518	7.45189	7.57848	7.43044	7.69991	7.72167	7.24279	7.81959	7.38952	7.33181	7.7199	7.5382
COLGALT1	Q8NBJ5	AMNTSQVEALGIQMLPGYRDPYHGRPLTK	7.98501	8.0932	8.08081	7.93964	8.0896	8.18151	8.24455	8.15298	8.15659	7.97324	8.24291	8.15748	8.19673	8.17591	8.03393
COLGALT2	Q8IYK4	ALNTSQLK	8.20426	8.2357	8.3592	8.69787	8.27405	8.57424	8.52628	8.45256	8.42643	8.12774	8.21092	8.10079	8.23952	8.33131	8.24112
COLGALT2	Q8IYK4	MAIWAATDHNVDNTTEIFR	8.07381	8.25616	7.56304	1.02511	1.04542	1.02116	1.04177	1.02929	1.0997	1.04453	1.06547	1.03213	1.07893	1.03512	1.04182
CPD	O75976	FANEYPNITR	7.63678	7.73928	7.4007	7.50351	7.61524	7.67722	7.61992	7.83118	7.67303	7.43449	7.8147	7.40585	7.72237	7.63583	7.69226
CPD	O75976	GFVKDSITGSGLENATISVAGINHNITTGR	7.72092	8.00324	7.58473	7.95503	8.00757	8.16051	7.78627	8.03851	8.00245	7.83963	8.06608	7.68352	8.03858	7.82486	7.91402
CPD	O75976	GILNATISVAEINHPVTTYK	8.15633	8.21223	7.99292	8.12674	8.44718	8.39376	8.22006	8.31621	8.20951	8.27769	8.51246	8.34898	8.46082	8.16115	8.07891
CPD	O75976	GKDLDTDFTNNASQPETK	7.51747	7.56258	7.40586	7.79971	7.65727	7.5949	7.74994	7.64969	7.60681	7.56683	7.69445	7.53461	7.74519	7.57066	7.64946
CPD	O75976	GLVMNYPHITNLTNLGQSTEYR	8.01282	8.01282	7.93662	7.87691	8.20521	8.20153	8.00102	8.02438	8.04773	8.02082	8.43189	8.04382	8.38207	8.05186	7.98155
CPD	O75976	GYNPVTKNVTVK	7.48639	7.45254	7.4205	7.81707	7.69758	7.86106	7.61956	7.70011	7.63001	7.38306	7.70427	7.52702	7.72678	7.39248	7.51594
CPD	O75976	LLNTTDVYLLPSLNPDGFER	7.75689	8.02002	7.63105	7.82191	8.07906	8.30292	8.05981	8.0989	8.09153	6.65065	8.20699	7.99277	8.23161	8.06672	7.90905
CPE	P16870-2	DLQGNPIANATISVEGIDHDVTSAK	7.85309	7.87462	7.92149	8.15886	7.78441	8.28976	7.88853	8.10542	8.12228	7.72005	7.99463	7.85734	8.14793	7.98253	7.83579
CPE	P16870-2	GNETIVNLIHSTR	7.16769	7.22163	7.28526	7.41681	7.19974	7.45409	7.30073	7.33964	7.32515	7.08936	7.27358	6.96094	7.30478	7.27017	7.36529
CPQ	Q9Y646	IVVYNQPYINYSR	6.09123	6.23246	6.16185	1.02891	1.05504	1.08447	6.41146	6.52436	6.29856	1.04866	1.04384	1.0258	6.59276	6.40573	6.31718
CREB3L2	Q70SY1	VSGLESRPDVDLPHFIISNETSLEK	6.61338	6.43366	6.25394	6.80272	6.87874	7.04374	6.8909	7.22801	7.01844	6.79349	7.07027	6.51152	6.72573	6.89076	6.56069
CREG1	O75629	IVTPEEYYNVTVQ	7.39632	7.48041	7.29482	7.50219	7.66263	7.75031	7.73575	7.81913	7.75386	7.54153	7.64766	7.4354	7.68996	7.74767	7.38243
CREG1	O75629	LNITNIWVLDYFGGPK	6.01596	6.38111	6.19853	1.00576	1.00727	1.05275	5.56974	5.73422	5.65198	1.07812	1.05401	1.03149	6.48875	5.22625	5.8575
CREG1	O75629	VNETEMDIAK	6.14848	6.3685	6.25849	7.13566	6.89527	6.65487	7.70838	6.72423	6.46767	1.08035	1.09533	1.03515	6.13898	6.42094	6.32407
CRTAP	O75718	NCSAAPQPEPAAGLASYPELR	6.87889	6.76551	6.61	6.91864	6.86372	6.97356	6.85873	7.08795	7.00375	6.6734	6.88338	6.46343	6.77349	6.81648	6.7305
CRTAP	O75718	PEAVQFFNVTTLQK	7.64327	8.07657	7.85992	6.7853	7.19089	6.37971	6.70706	7.07356	6.89031	6.27886	8.01123	7.0199	8.189	6.95421	6.3113
CSPG4	Q6UVK1	AGQPATAFSQQDLLDGAVLYSHNGSLSPR	7.82704	7.90746	7.62071	7.99996	8.08219	8.05996	7.96703	8.09127	7.96069	7.73322	8.12866	8.00753	8.02207	7.75412	7.79638
CSPG4	Q6UVK1	LAQGSAMPILPANLSVETNAVGQDVSVLFR	5.82557	6.30026	6.06292	1.02048	1.00611	1.01325	1.00751	1.06142	1.09686	6.27247	6.31954	6.22541	6.82557	6.29681	6.17199
CSPG4	Q6UVK1	LDPTVLDAGELANR	6.78439	6.8191	6.47745	6.90404	7.05376	7.28197	6.86763	6.89373	7.15889	6.76917	6.95789	6.71228	6.80489	6.75612	7.00088
CSPG4	Q6UVK1	LGLTPEATNASLLGCMEDLSVNGQRR	7.23582	7.41652	7.16475	6.20988	7.51312	7.60917	7.37353	6.86806	7.46033	7.1906	7.50642	7.453	7.27485	7.25014	7.28558
CSPG4	Q6UVK1	VANGSSLVVPQGGQGTIDTAVLHLDTNLDIR	6.41105	7.17102	6.79103	6.26432	6.47487	7.50199	7.01384	7.12573	6.89377	1.03813	1.03272	1.06558	6.8856	6.55475	6.77263
CSPG4	Q6UVK1	YVHDGSETLTDSFVLMANASEMDR	6.70034	7.06737	6.71289	7.10007	7.32033	7.38819	7.05707	7.14392	6.97891	6.85637	7.24603	6.98474	7.00561	6.6402	6.77229
CTNND1	O60716-8	VSPQDANPLMANGTLTR	1.014	1.04799	1.04374	6.38758	6.52397	6.66035	6.50672	6.49031	6.52313	1.03071	1.08323	1.06919	6.17531	6.11202	6.04873
CTSA	P10619-2	FYATNDTEVAQSNFEALQDFFR	6.18356	6.71523	5.65188	7.02828	6.63807	7.41848	6.84202	6.82298	6.68326	6.36414	6.8107	6.58742	7.03852	6.86051	6.5703
CTSA	P10619-2	MDPPCTNTTAASTYLNNPYVR	7.6895	7.61221	7.70411	6.85869	7.48056	7.64855	7.54523	7.77134	7.45726	7.46992	7.92062	7.64434	7.69643	7.62141	7.53331
CTSC	P53634	DVNCSVMGPQEK	7.14301	7.23755	7.12522	6.47606	7.19446	7.18318	7.63693	7.27653	7.14565	7.04827	7.40395	7.27466	7.00009	7.2102	7.19773
CTSD	P07339	GSLSYLNVTRK	8.44492	8.53	8.53597	8.73024	8.68374	8.70699	1.03574	1.07919	1.02162	1.05673	1.05941	1.03938	1.01956	1.07753	1.05943
CTSF	Q9UBX1	VYINDSVELSQNEQK	6.71822	6.81988	6.69572	7.17847	7.12815	7.06284	6.72584	6.97403	6.8629	6.68866	6.98642	6.78885	6.9003	6.69542	6.79054
CTSL	P07711	YSVANDTGFVDIPKQEK	8.05083	8.05062	8.05104	8.29264	8.08178	8.27058	8.13477	8.22376	8.11353	7.98212	8.2067	8.0685	8.2586	8.14775	8.05924
CTSV	O60911	YRPENSVANDTGFTVVAPGKEK	6.71022	6.8453	6.77776	7.11606	7.80862	6.98556	6.96656	7.10194	7.20704	7.26116	7.52934	7.79738	7.00047	6.9886	6.99453
DAG1	Q14118	LAFAFGDRNCSTITLQNITR	1.04764	1.08719	1.07044	1.06607	1.03877	1.09876	6.44992	6.60058	6.75124	1.093	1.00223	1.09904	1.0784	1.06308	1.07008
DISP2	A7MBM2	LLFLSPDLELNSSSSHNTLRPAPR	6.6339	6.76444	6.50337	6.72758	6.7438	6.76002	1.08561	1.01912	1.00543	6.49148	7.01903	6.75525	6.72311	6.63422	6.62822
DNASE2	O00115-2	GHHVSQEPWNSSITLTSQAGAVFQSFAK	7.11766	7.88016	6.64125	1.00705	1.03512	1.00416	1.05446	1.00831	1.0935	1.04611	1.0068	1.0368	1.05684	1.01388	1.08543
DPP10	Q8N608-4	AGVNYTMQVYPDEGHNVSEK	7.5114	7.61414	7.54121	7.47762	7.62756	7.83219	7.53732	7.54803	7.43083	7.20312	7.42677	7.37715	7.4609	7.53103	7.30086
DPP10	Q8N608-4	LAFLMINDSLVPTMVIPR	7.07336	7.39475	7.03526	7.45603	7.44947	7.75657	7.30152	7.56976	7.34289	7.1483	7.2194	7.22414	7.49652	7.24938	7.1488
DPP6	P42658-2	AQNVSILTLCDATTGVCTK	1.03338	1.03664	1.01774	1.00279	1.00255	1.0579	1.0666	1.06773	1.00048	1.09773	1.02159	1.06703	1.04785	1.09711	1.06719
DPP6	P42658-2	LAYAAINDSR	7.58131	7.61729	7.4317	7.19858	7.44623	7.09863	7.47315	7.27075	7.05961	7.4992	7.66631	7.45623	7.53176	7.58101	7.48251
DPP7	Q9UHL4	ALAGLVYNASGSEHCYDIYR	8.23542	8.43501	8.22298	7.0558	8.27479	8.19418	8.16768	8.11743	8.14401	7.99039	8.22903	8.46768	8.32945	8.2484	8.18627
DPP7	Q9UHL4	RNLSASVIAVTIQGGAHHLDLR	6.46978	6.83441	6.6521	6.70263	6.70023	6.92848	6.39459	6.74091	6.56152	6.33496	6.78201	6.55848	6.88338	6.42456	6.5878
DPY19L3	Q6ZPD9-2	QMLQAPTLVQGFHGLIYDNKTESMK	6.48948	6.73441	6.56282	6.60032	6.58876	6.78512	1.03376	1.01419	1.06228	1.08169	1.07366	1.02474	6.70908	6.59619	6.48329
DPY19L4	Q7Z388	GVYELTHNNK	6.54229	6.68298	6.61264	1.09001	1.01783	1.0359	6.96141	6.97956	6.87153	6.52585	6.77381	6.62719	6.6955	6.73774	6.77998
DSCAML1	Q8TD84-2	GLSNETLLITSAQK	6.77263	6.93428	6.65876	6.91132	6.63206	6.69651	6.73953	6.55178	6.56069	6.65423	6.75618	6.30418	6.90812	6.86871	6.72546
DSCAML1	Q8TD84-2	IPAMITSHPNTTIAIK	1.08279	1.01608	1.07739	1.03279	1.05018	1.09832	1.02807	1.05525	1.02186	1.00544	1.05328	1.00913	1.04293	1.06397	1.04071
DSCAML1	Q8TD84-2	IQILPNSSLLIR	6.70132	6.7119	6.35539	6.65094	6.71019	6.76944	1.06908	1.01087	1.05859	1.08519	1.02001	1.04918	6.62593	6.69591	6.55596
DSCAML1	Q8TD84-2	LIHTNGTLLLR	6.41618	6.55585	6.33802	6.81707	5.37061	6.42406	6.13857	6.28934	6.12287	6.20423	6.33289	6.07557	6.45872	6.24211	6.44578
DSCAML1	Q8TD84-2	QVVFENGTLK	6.40379	6.51274	6.16756	6.7988	6.4197	6.60521	1.02129	1.05214	1.00982	6.26171	6.38667	5.76231	6.64492	6.47246	6.48223
DSG2	Q14126	INATDADEPNTLNSK	7.10639	7.26245	7.05486	7.36878	7.28538	7.22854	7.53621	7.39975	7.31603	7.27278	7.36246	7.21673	7.09339	7.27771	7.15378
DSG2	Q14126	YVQNGTYTVK	6.88861	7.12351	7.10436	6.77321	7.26773	6.72663	7.56949	7.10024	6.72917	7.33757	7.25406	7.43366	6.74411	7.15833	6.92063
ECE1	P42892-3	ACMNETRIEELR	7.54713	7.52212	7.53312	7.19004	7.45885	7.65738	7.67748	7.77165	7.71893	7.43066	7.84444	7.39487	7.56482	7.41838	7.58245
ECE1	P42892-3	DYYLNKTENEK	6.73403	6.9472	7.04126	6.61981	7.19542	6.61771	7.50288	6.92738	6.58472	7.27141	7.29161	7.01952	6.75255	6.95957	6.74889
ECE1	P42892-3	FFNFSWR	6.83956	7.05651	6.29833	1.02301	1.06089	1.00196	1.08582	1.06123	1.04283	1.06413	1.04482	1.03747	7.07152	6.30842	5.54533
ECE1	P42892-3	HLLENSTASVSEAERK	6.95807	6.89662	6.87297	7.24994	7.02835	7.0552	6.92608	7.20402	7.15473	7.02381	7.21223	6.62186	7.03409	6.859	6.86002
ECE1	P42892-3	LGGWNITGPWAK	6.98878	7.2343	6.46725	1.02015	1.06804	1.09788	1.01855	1.09443	1.04929	6.6093	7.14226	6.07635	1.06241	1.04208	1.08725
ECE1	P42892-3	LLGGGDEEAIRPQMQQILDFETALANITIPQEK	1.00055	1.01016	1.04349	1.04215	1.06661	1.0183	7.0434	6.99963	7.08717	6.43332	6.89239	5.97425	7.23596	6.91187	6.81089
EDEM3	Q9BZQ6-2	LLPAFNTTSGLPYPR	7.63423	7.63947	7.73224	7.86087	7.90236	7.97516	7.82566	7.8394	8.04413	7.64622	7.93731	7.78138	7.95122	7.79628	7.79481
EDIL3	O43854-2	NGGICTDLVANYSCECPGEFMGR	6.79885	7.1251	6.99014	6.9021	6.84829	6.95592	6.89104	6.79523	6.98686	6.47769	7.12109	6.79939	6.46566	6.42001	6.92774
EDIL3	O43854-2	VFQGNFDNDTHRK	1.07207	1.02113	1.02257	1.05389	1.02471	1.04312	1.09374	1.09577	1.05886	6.41392	6.32566	6.50218	6.20074	6.11411	6.28736
EEF1A1P5;EEF1A1	Q5VTE0	VETGVLKPGMVVTFAPVNVTTEVK	7.162	7.13243	7.27902	7.07399	7.02519	7.59853	6.94446	7.18978	7.43509	7.57751	8.16364	7.27698	7.57606	7.37671	7.17735
EFCAB14	O75071	RQSLDQVTNRTDTVK	1.0966	1.01419	1.0955	1.05652	1.00035	1.0347	1.08446	1.07514	1.09002	1.02036	1.01152	1.03745	1.07331	1.04542	1.06327
EFNA5	P52803	YAVYWNSSNPR	7.66839	7.80719	7.08429	1.08124	1.06914	1.08958	1.09316	1.04491	1.08843	6.47843	7.86016	6.72992	7.84392	6.68816	6.41864
EFNB1	P98172	KHHDYYITSTSNGSLEGLENR	6.46425	6.94661	6.78192	7.03688	7.28626	7.38759	6.35711	6.9584	6.70612	6.32046	6.39182	6.46318	6.90718	6.62834	6.60996
ELFN1	P0C7U0	FGNLTYLNLTK	7.05889	7.21575	6.93624	7.05894	7.08867	7.20737	6.80644	6.85852	6.84318	6.90733	7.15488	6.71094	7.28502	7.00832	7.09921
ELFN1	P0C7U0	LRNLTEGMLR	1.0933	1.03812	1.02556	6.77682	6.48025	6.51099	6.30102	6.28003	6.3182	6.35008	6.31316	6.27623	6.62714	6.59689	6.50313
ELFN1	P0C7U0	MYTLEHFNNSK	7.24409	7.23948	7.20474	7.39849	7.26073	7.45099	7.13925	7.09659	7.05532	7.12015	7.35812	7.25773	7.43124	7.29294	7.25249
ELOVL6	Q9H5J4	MNMSVLTLQEYEFEK	6.35917	6.39082	6.32751	6.51335	6.43201	6.59468	6.86393	6.90811	6.60146	6.29208	6.52311	6.4076	6.53626	6.62779	6.37216
EMC1	Q8N766-4	FINYNQTVSR	8.34984	8.38823	8.48841	8.49029	8.43152	8.43076	8.61245	8.56374	8.49775	8.43598	8.6204	8.49972	8.43838	8.40782	8.26986
EMC10	Q5UCC4-2	GHEVEDVDLELFNTSVQLQPPTTAPGPETAAFIER	6.11984	6.883	5.70546	7.17474	6.6138	7.73567	1.03821	1.01532	1.03263	1.00803	1.00117	1.00813	7.3049	6.73371	6.84956
ENTPD5	O75356	GYLTSFEMFNSTYK	6.77855	6.93412	6.97176	6.7307	7.01303	6.8726	6.8063	6.77667	6.53138	6.68521	6.86436	6.77478	6.99347	6.82774	6.59582
EOGT	Q5NDL2	LNITQEGPKDGK	7.44591	7.58336	7.31204	7.36265	7.59624	7.42522	7.58467	7.592	7.57734	7.60619	7.59587	7.44737	7.45075	7.644	7.49706
EPHB2	P29323-2	AGFEAVENGTVCR	7.1659	7.30916	7.11576	6.97511	7.2493	7.69447	7.28839	7.40194	7.4752	7.04014	7.37154	7.26975	7.1304	7.17365	7.22639
EPHB2	P29323-2	ELSEYNATAIK	6.63626	6.66989	6.39309	6.52081	6.79035	6.56761	6.90295	6.92913	6.7579	6.79027	6.8816	6.88636	6.56659	6.77689	6.53561
ERAP1	Q9NZ08	CFDAMEVDALNSSHPVSTPVENPAQIR	7.44119	7.58171	7.28931	7.32593	7.61191	7.75849	7.56252	7.70264	7.80186	7.58401	7.60533	7.71977	7.50839	7.34081	7.5449
ERAP2	Q6P179-2	DLEITNATLQSEEDSR	7.02215	7.11692	7.00112	7.35435	7.14463	7.28945	7.29326	7.28438	7.15269	6.99252	7.16293	7.02772	7.12837	7.02561	7.05297
ERAP2	Q6P179-2	DSLNSSRPISKPAETPTQIQEMFDEVSYNK	6.53523	6.78347	7.03172	6.80679	6.8986	6.99042	1.09532	1.04061	1.01645	1.05426	1.0032	1.00308	6.80391	6.77051	6.98185
ERBB3	P21860-4	FQTVDSSNIDGFVNCTK	6.64323	6.6599	6.7181	7.02055	7.04882	6.99228	7.03655	7.24291	7.1874	6.95097	7.43823	7.23331	6.86969	6.74719	6.74885
ERBB3	P21860-4	HFNDSGACVPR	6.63958	6.67338	6.63958	6.03052	6.95359	6.82288	7.16723	7.25343	7.19375	6.89651	7.25863	7.10708	6.62842	6.79536	6.81442
ERBB3	P21860-4	NLNVTSLGFR	6.49881	6.54709	6.42632	7.04916	7.05091	6.9643	7.08419	6.99858	7.02404	7.13544	7.10212	7.26439	6.82641	6.73577	6.65017
ERGIC2	Q96RQ1	GHAHLAALVNHESYNFSHR	1.03259	1.07734	1.09105	6.86113	7.25001	7.05557	7.37664	7.32589	7.42739	6.95547	7.32222	7.13884	7.25648	7.02173	7.1391
ERO1L	Q96HE7	KWGHNITEFQQR	6.92408	7.17857	6.23415	6.04797	6.05574	6.05185	6.0222	6.23411	6.02366	5.78673	6.7599	6.151	6.78173	6.05623	5.5908
ERO1LB	Q86YB8	LGAINSTLSNQSK	7.38932	7.55779	7.29951	7.68769	7.44565	7.57336	7.82592	7.83874	7.81309	6.98429	7.25563	7.40145	7.44821	7.33227	7.55939
ESAM	Q96AP7	LQGVPHVGANVTLSCQSPR	6.58286	6.57473	6.76801	6.52084	6.38756	6.65413	6.17328	6.42061	6.66793	6.24975	6.10565	6.39384	6.41456	6.50227	6.47614
EXT1	Q16394	EMLHNATFCLVPR	6.60026	6.74385	6.81589	1.01824	1.09563	1.09019	1.08383	1.02063	1.00647	6.60459	6.65914	6.71368	6.65066	6.6742	6.62713
EXTL3	O43909	KSDTQNLLYNVSTGR	6.42076	6.45686	6.53705	6.65185	6.55912	6.62577	6.51452	6.58178	6.44725	6.2652	6.61769	6.44145	6.50369	6.31906	6.4569
EXTL3	O43909	YLRNFTLTVTDFYR	6.85889	6.80247	6.67506	6.57967	6.71415	7.32077	6.81053	6.96257	6.88415	6.56689	7.04282	6.40979	7.23229	6.69618	6.81891
EYS	Q5T1H1-2	GICPNSSSAYTYECPK	6.32131	6.33851	6.21385	1.03864	1.08444	1.09705	1.02223	1.02264	1.03053	1.01238	1.04392	1.08173	1.04606	1.07622	1.05249
EYS	Q5T1H1-2	GSSSQNGETDVSEFSLVPCQNGTDCIK	6.86746	6.93465	6.95076	6.92662	6.80611	7.04712	6.62724	6.79429	6.91284	6.49965	6.5144	6.52915	6.75126	6.83389	6.87347
F11R	Q9Y624-2	AFSNSSYVLNPTTGELVFDPLSASDTGEYSCEAR	1.04516	1.09424	1.00362	1.06734	1.04294	1.03729	7.04396	6.80273	6.5615	6.45069	6.38597	6.51541	1.08463	1.01756	1.07303
F2R	P25116	ATNATLDPR	7.14963	7.37164	7.19155	7.33045	7.11149	7.08576	7.45836	7.09405	6.95648	7.26536	7.16023	6.90947	7.21056	7.32485	7.09627
F2R	P25116	ESSDPSSYNSSGQLMASK	6.01293	5.80358	5.78503	1.04244	1.00098	1.07207	6.21906	6.37273	6.06538	1.02559	1.01291	1.0398	6.22966	6.03052	5.88556
FAM171A1	Q5VUB5	LPENTSYSDLTAFLTAASSPSEVDSFPYLR	1.08792	1.02037	1.08119	1.07058	1.07488	1.02946	5.88205	5.84849	5.86527	1.01491	1.07329	1.01731	1.0866	1.01637	1.0277
FAM174A	Q8TBP5	GSEGGNGSNPVAGLETDDHGGK	6.37349	6.40882	6.54103	1.04428	1.00021	1.00111	6.7932	6.78923	6.79717	1.07818	1.0379	1.05449	1.01008	1.04016	1.07596
FAS	P25445-7	LCDEGHGLEVEINCTR	6.81705	6.96708	6.9584	6.61658	6.41325	6.81992	6.72998	6.864	6.93792	6.21054	6.68162	6.46338	6.37262	6.74265	6.77104
FAT1	Q14517	INSSVTDIEEIIGVR	5.88191	5.89171	5.8721	1.04662	1.00368	1.04532	5.99882	6.13074	6.06478	1.06914	1.03476	1.09527	5.80344	6.00152	5.60536
FBLN1	P23142-2	CATPHGDNASLEATFVKR	5.86044	6.15925	5.75447	6.22998	6.10067	6.3593	5.96942	6.27502	6.40215	1.0578	1.05279	1.08471	6.04121	5.86893	6.2135
FKBP10	Q96AY3	YHYNCSLLDGTQLFTSHDYGAPQEATLGANK	7.73282	8.03393	7.78042	7.68325	7.89515	7.47135	7.54724	7.90607	7.5178	7.13124	7.73964	7.51998	7.8004	7.87905	7.78811
FKBP10	Q96AY3	YHYNGSLMDGTLFDSSYSR	7.49516	7.66992	7.49195	7.12217	7.69402	7.62816	7.53739	7.61428	7.39406	7.2606	7.56119	7.28631	7.77076	7.84666	7.67345
FKBP10	Q96AY3	YHYNGTFEDGKK	7.29484	7.49697	7.45653	7.04781	7.39699	7.15557	7.56474	7.01372	6.82928	7.17907	7.10372	7.28811	7.16628	7.48468	7.27192
FKBP10	Q96AY3	YHYNGTLLDGTSFDTSYSK	8.113	8.11114	8.16056	7.90981	8.26657	8.21909	8.15409	8.19691	8.12728	7.80974	8.23027	7.84725	8.23979	8.21526	8.10429
FKBP14	Q9NWM8	HGAVVNESHHDALVEDIFDKEDEDKDGFISAR	6.74333	7.30446	6.88679	7.11782	7.06396	7.09089	6.57935	7.08543	6.65475	1.00645	1.04912	1.03506	6.81484	6.49309	6.95664
FKBP7	Q9Y680-3	IEVLHRPENCSK	7.92862	7.91845	7.79184	7.39854	7.91871	7.85117	7.64503	5.59379	6.61941	7.59238	7.49738	7.68737	7.54544	7.8069	7.94541
FKBP9	O95302	YHYNASLLDGTLLDSTWNLGK	7.52572	8.07035	7.79804	6.65816	7.10047	6.21585	6.37294	6.93321	5.81266	6.68067	7.77074	7.2257	7.96409	6.77369	6.35171
FKBP9	O95302	YHYNGTFLDGTLFDSSHNR	7.50822	7.59834	7.52007	7.72876	7.73623	7.78203	7.49533	7.59329	7.70169	7.31687	7.1758	8.49971	7.83921	7.47016	7.5451
FKBP9	O95302	YHYNGTLLDGTLFDSSYSR	7.25399	7.37387	7.18961	8.51053	8.88517	7.47091	7.26665	7.44512	8.82269	8.49968	7.39004	8.64134	7.51175	7.32587	8.6356
FLRT2	O43155	IAVISDMAFQNLTSLER	6.80039	6.73308	6.67633	7.05169	6.95451	7.16481	6.71999	6.98569	6.93712	6.67883	7.00585	6.6899	7.02835	6.97011	6.7682
FLT1	P17948-4	GHTLVLNCTATTPLNTR	7.699	7.72736	7.82769	6.83866	6.92574	7.31053	7.64309	7.63484	7.62047	7.08545	7.46703	6.49608	7.48056	7.57756	7.51288
FOXRED2	Q8IWF2	VQYNTTIAHVTLDKDR	6.61167	6.71411	6.51305	6.8841	6.9944	6.98104	6.96234	6.95986	6.9611	6.88077	7.1508	6.67341	6.76329	6.92515	6.84422
FRAS1	Q86XX4	ISGSEVEELSEVSNFTMEDINNKK	6.51678	6.41023	6.49192	6.55763	6.82226	6.80261	1.04596	1.01201	1.04134	6.80842	7.05963	6.93402	1.03286	1.02535	1.06974
FRAS1	Q86XX4	IVYNITLPLHPNQGIIEHR	7.49554	7.48676	7.42488	7.76138	7.76496	7.79641	7.76794	7.8888	8.04351	7.76658	8.05479	7.78537	7.8037	7.4619	7.58143
FRAS1	Q86XX4	VIINDTEDEPTLEFDKK	6.9694	6.82809	6.65792	7.14273	7.17953	7.17625	7.12709	7.3101	7.15747	7.05744	7.46724	6.90992	7.03642	6.90142	6.80377
FREM2	Q5SZK8-2	ATVSINDSVSDLPK	1.00292	1.04199	1.08341	7.02317	6.97961	7.06674	7.35428	7.33773	7.37083	1.0063	1.06328	1.08619	1.05746	1.05181	1.07614
FSTL1	Q12841-2	FVEQNETAINITTYPDQENNK	6.75302	6.86163	6.78251	6.95957	6.66178	7.25736	1.08612	1.09664	1.06358	1.06978	1.09889	1.07716	1.08229	1.07584	1.04508
FSTL1	Q12841-2	GSNYSEILDKYFK	7.11402	7.0281	7.22569	6.87456	6.90114	7.31022	7.09638	7.05524	6.72412	6.2429	6.75074	6.56436	7.0636	7.08339	6.94664
FUT11	Q495W5-2	LFNLTSTFSR	6.40757	6.68627	7.57877	6.62143	7.79854	7.9372	7.081	7.85068	7.89943	6.44654	6.73724	7.72632	7.83333	7.67548	7.68399
GAA	P10253	GAYTQVIFLARNNTIVNELVR	7.83496	7.95382	7.81468	8.04553	8.04899	8.10531	8.11837	8.15289	8.02242	7.66374	8.03264	7.97389	8.04693	7.94032	8.01051
GAA	P10253	LENLSSSEMGYTATLTR	8.88723	8.95073	8.96542	9.09888	9.16683	9.148	8.91056	9.06538	8.93876	8.80131	9.07019	9.1295	9.07508	8.89988	8.9768
GAA	P10253	RGVFITNETGQPLIGK	9.33195	9.29853	9.36558	9.76581	9.61027	9.63462	9.45597	9.49834	9.46675	9.32565	9.53905	9.50998	9.49298	9.34943	9.44436
GAA	P10253	VTVLGVATAPQQVLSNGVPVSNFTYSPDTK	8.28836	8.44569	8.23948	7.91017	8.62315	8.6128	8.54889	8.59106	8.46756	8.37828	8.65891	8.58037	8.64409	8.43431	8.27971
GABBR2	O75899	IQDFNYTDHTLGR	6.5413	6.65419	6.59774	6.70086	6.90517	6.7625	6.74356	6.58323	6.51903	6.61253	6.69499	6.65343	6.66007	6.67987	6.62766
GABBR2	O75899	VGEYNAVADTLEIINDTIR	1.05952	1.05979	1.03977	1.09029	1.07867	1.06321	1.03215	1.05121	1.00692	1.01798	1.04924	1.02411	1.06608	1.01873	1.06004
GABRA5	P31644	DETNDNITIFTR	1.04552	1.03929	1.04744	1.06769	1.00174	1.09921	6.75568	6.79518	6.79857	1.08487	1.06656	1.08878	6.69012	6.48308	6.34591
GABRB3	P28472-4	LAYSGIPLNLTLDNR	7.76891	7.71431	7.74701	7.77895	7.84729	7.90488	7.82116	7.77166	7.72142	7.68569	7.83293	7.82298	7.89491	7.69478	7.66022
GALNS	P34059	QGIDFCPGQNVSGVTTHNLEDHTK	6.79304	6.84792	6.73816	1.06028	1.02195	1.08278	6.7209	7.03328	6.96289	6.501	6.86364	6.45424	6.62902	6.78205	7.02634
GALNT1	Q10472-2	INQFNLMASEMIALNR	6.80397	6.77138	6.78767	1.05855	1.03966	1.0132	6.87444	7.01233	6.86845	6.72789	7.11244	6.97453	7.14962	6.90284	6.65606
GALNT13	Q8IUC8-2	INQFNLMASDLIALNR	1.06792	1.0213	1.02259	1.02294	1.04717	1.01773	6.76031	6.83906	6.4808	1.06953	1.09675	1.09781	1.07005	1.02721	1.01255
GALNT18	Q6P9A2	LENSTAPIR	1.03446	1.01742	1.08931	6.83943	7.09596	6.58289	7.54184	7.15736	7.14036	1.0571	1.08629	1.03687	6.80526	6.86309	6.92092
GANAB	Q14697	VLLVLELQGLQKNMTR	1.01846	1.04769	1.02628	1.0039	1.06717	1.09153	6.81796	7.0362	6.86775	6.55613	6.81959	6.61053	6.92154	6.3844	6.77191
GBA	P04062-2	DLGPTLANSTHHNVR	8.08402	8.15739	8.1505	8.54965	8.41553	8.61013	8.38146	8.32003	8.48657	8.25322	8.48673	8.12509	8.54398	8.40193	8.41395
GBA	P04062-2	RMELSMGPIQANHTGTGLLLTLQPEQK	7.6328	7.71537	7.53227	7.88071	7.75705	7.87707	7.58362	7.84687	7.73454	7.62443	8.01782	7.52337	7.87018	7.81382	7.61668
GDE1	Q9NZC3	EAVAECLNHNLTIFFDVK	6.1432	6.5471	5.86291	1.07317	1.02146	1.0255	6.49074	6.65984	6.69832	5.89222	6.48539	6.30234	6.63445	6.40789	6.40379
GDPD5	Q8WTR4-5	EAQNQSICSLAELLELAK	5.72352	6.12892	5.80485	1.00977	1.0392	1.03456	1.04747	1.00861	1.0232	5.50475	5.8228	5.66378	1.04599	1.05304	1.00009
GFRA1	P56159-2	NAIQAFGNGSDVTVWQPAFPVQTTTATTTTALR	1.07504	1.09815	1.02388	1.06753	1.08623	1.00558	1.05112	1.09143	1.02731	1.04136	1.01252	1.03005	1.00975	1.05119	1.04508
GGCX	P38435-2	EKVENGSETGPLPPELQPLLEGEVK	6.62664	6.69832	6.34004	6.74809	6.74465	6.74637	1.08936	1.02608	1.04866	6.44338	6.56097	6.25871	6.44798	6.32599	6.204
GGT1	P19440	LAFATMFNSSEQSQK	1.02344	1.06254	1.04724	6.71908	6.79872	6.87835	1.02408	1.05825	1.03867	1.03601	1.05496	1.07866	1.07789	1.07043	1.04362
GGT1;GGTLC2;GGTLC1	P19440	LHNQLLPNVTTVER	7.02433	7.05463	7.10661	7.25377	7.00717	7.1189	7.30806	7.32048	7.19513	6.64019	6.9628	6.58958	7.19688	7.07154	7.24769
GGT5	P36269-2	GFNFSTESMARPEGR	7.41906	7.43939	7.33371	7.46353	7.44862	7.67008	7.52352	7.5639	7.46722	7.09098	7.12538	7.15979	7.4259	7.57684	7.53294
GGT7	Q9UJ14-4	RNESHLIDFR	7.20498	7.37472	7.19229	7.5863	7.34749	7.41584	7.52309	7.39987	7.4318	7.15278	7.42171	7.16486	7.32017	7.20224	7.38346
GLA	P06280	HMSLALNR	7.54907	7.59841	7.30058	7.97147	7.84162	7.71177	7.78265	7.65831	7.72048	7.32183	7.6377	7.49689	7.48431	7.54852	7.61272
GLB1	P16278-2	NNVITLNITGK	7.39893	7.51858	7.4953	7.96488	7.7768	7.96361	7.60557	7.63601	8.46461	7.53318	7.64644	8.37167	8.57497	8.29192	8.3404
GLB1L	Q6UWU2	GLYTTVDFGPADNMTK	6.66467	6.61063	6.65641	6.75488	6.83823	6.74086	1.05193	1.02521	1.00974	6.32382	6.55405	6.6013	6.57537	6.57933	6.5714
GLCE	O94923	NLTEKPPHIEVYETAEDRDK	1.08269	1.05335	1.09289	6.87057	7.23415	7.05236	6.87537	6.96432	6.78642	1.06822	1.01756	1.09467	1.07866	1.05834	1.00833
GLG1	Q92896	DIVGNLTELESEDIQIEALLMR	1.04922	1.04798	1.03136	1.02959	1.0224	1.04533	1.06397	1.01901	1.08607	1.05874	1.06575	1.0732	5.5457	5.13203	4.94193
GLG1	Q92896	GNITEYQCHQYITK	7.11429	7.37379	7.11453	7.10138	7.18269	7.02007	7.37179	7.12683	6.89193	7.04101	7.20103	7.02805	6.81099	7.38505	7.09958
GLG1	Q92896	LCHTHGWNETSEFMPQGAVFSCLYR	6.49226	6.99835	6.7453	1.09997	1.07432	1.03262	1.05756	1.07999	1.08283	1.08288	1.04505	1.09736	1.05169	1.08097	1.01538
GLG1	Q92896	VDVVICLSTTVRNDTLQEAK	1.03412	1.00749	1.02396	6.53202	6.24759	6.81646	6.61956	6.09659	6.00208	1.00947	1.0068	1.07053	6.33658	6.28809	6.2396
GLRB	P48167-2	VPANSTSNILNR	1.03899	1.05957	1.04191	6.87692	6.54023	6.72997	6.85272	6.83731	6.73739	1.05743	1.01656	1.0792	6.53071	6.60808	6.51373
GLT8D1	Q68CQ7	RQNITNQLEK	6.44747	6.70499	6.59904	6.71781	6.81064	6.64792	6.70928	6.84119	6.58198	6.69073	6.99595	6.50257	6.66481	6.76314	6.76473
GNPTAB	Q3T906	IHELPLSLQDLTGLEHMLINCSK	6.16469	6.52213	6.34341	1.02101	1.09645	1.0772	1.02778	1.01827	1.05817	1.08538	1.09149	1.09635	1.03096	1.09824	1.07343
GNPTAB	Q3T906	NPSTNVSVVVFDSTK	6.74974	6.8589	6.86205	7.01685	6.94191	6.97153	6.99381	6.87434	6.86017	6.92112	6.94978	6.93545	7.06575	6.98148	6.79979
GNPTAB	Q3T906	NQAIITDETNDSLVAPQEK	6.67448	6.62946	6.58443	6.79945	6.6138	6.7783	6.69719	6.92825	6.86416	6.51489	6.78267	6.2471	6.72473	6.7672	6.80968
GNPTAB	Q3T906	RAQEEVKIPLVNISLLPK	6.27619	7.09422	6.95436	7.12006	6.98832	7.22999	7.18803	7.2018	7.17425	6.7968	7.0403	6.63943	6.10477	6.98737	6.97607
GNPTAB	Q3T906	VILLPNQTHYIIPK	7.38528	7.39702	7.41368	7.26305	7.33914	7.39256	7.17575	7.37819	7.44002	7.13177	7.37442	6.96886	7.49929	7.31758	7.36496
GNPTAB	Q3T906	VPMLVLDPALPANITLK	6.92387	7.06539	6.97505	6.96422	6.9935	6.99586	7.14483	7.17026	7.0664	6.94497	7.12251	6.86508	7.10538	7.10176	6.9072
GNPTG	Q9UJJ9	YEFCPFHNVTQHEQTFR	6.80146	6.93364	6.98519	6.92086	6.86768	6.97404	6.57573	6.87784	6.72678	6.86461	7.16062	6.56859	6.92346	6.82367	7.02325
GNS	P15586-2	GASNLTWR	7.46017	7.72534	6.78116	6.16075	6.69143	5.63007	6.46204	6.63209	6.54706	6.88469	7.22218	6.54721	7.01643	6.68784	5.80628
GNS	P15586-2	GPGIKPNQTSK	5.28384	7.04985	6.16684	1.08704	1.07613	1.02899	7.65046	7.55087	6.84983	7.17996	7.12988	6.77689	6.43367	6.78202	6.60784
GNS	P15586-2	YYNYTLSINGK	8.253	8.2884	8.36197	8.22847	8.34814	8.42933	7.80565	8.52997	8.42672	8.11141	8.40302	8.30682	8.50667	8.36324	8.17538
GOLIM4	O00461	KPDPAEQQNVTQVAHSPQGYNTAR	7.41642	7.38493	7.46227	7.69361	7.47332	7.81109	7.67656	7.75716	7.46562	7.30144	7.40414	7.16119	7.39192	7.20679	7.23173
GOLM1	Q8NBJ4-2	AVLVNNITTGER	8.55931	8.57772	8.4225	8.91005	8.76599	8.85082	8.69557	8.89619	8.75156	8.65036	8.84451	8.51274	8.7681	8.65929	8.65353
GOLM1	Q8NBJ4-2	LQQDVLQFQKNQTNLER	8.14376	8.0755	8.07361	8.49082	8.30341	8.41975	8.11504	8.30731	8.30623	8.05451	8.4034	7.88164	8.42888	8.08836	8.21126
GPNMB	Q14956-2	VSVNTANVTLGPQLMEVTVYRR	1.04914	1.00247	1.03234	1.0953	1.04526	1.08999	1.02384	1.0773	1.0715	6.04455	6.54535	6.41392	1.0058	1.04731	1.03742
GPR107	Q5VW38-3	DGYMVVNVSSLSLNEPEDK	6.21657	6.40793	6.35819	1.08274	1.04678	1.04996	6.50864	6.34745	6.18626	1.05067	1.08671	1.01918	6.41396	6.33708	6.37552
GPR107	Q5VW38-3	VLGQSQEPNVNPASAGNQTQK	7.20184	7.36608	7.25515	7.5088	7.33997	7.41357	7.35573	7.41856	7.29291	7.01118	7.34012	7.21708	7.27728	7.17026	7.36527
GPR125	Q8IWK6	IDGVNVDTHHIPVNVTLRR	6.4544	6.49844	6.36845	6.91509	6.7252	6.53531	6.56844	6.56335	6.57354	6.54431	6.58075	6.47177	6.75172	6.3778	6.3343
GPR125	Q8IWK6	ISELKNGSFSGLSLLER	7.20912	5.65161	7.04341	7.56005	7.63275	7.70545	7.42974	7.57322	7.70137	7.32483	7.43309	7.21657	7.54621	7.49486	7.29476
GPR125	Q8IWK6	LFPATGNSTNLADDGKR	6.79787	6.86843	6.59824	7.28611	7.04553	7.03911	7.11026	6.94335	7.07507	6.77958	7.01457	6.85396	6.89882	6.8893	6.84426
GPR125	Q8IWK6	VLYMFNQMPLNLTNAVATAR	7.21929	7.48581	7.29546	7.40028	7.38593	7.3931	7.38032	7.58644	7.45787	7.22505	7.5319	7.3788	7.5894	7.3668	7.18853
GPR37	O15354	ALAQNGSLGEGIHEPGGPR	6.36853	6.60663	6.36822	6.53881	6.22751	6.85012	6.79052	6.8603	6.67586	6.31641	6.52144	6.41892	6.34975	6.56258	6.1563
GPR56	Q9Y653-5	FMGDMVSFEEDRINATVWK	6.5936	6.95364	6.77362	1.03135	1.01039	1.01577	1.06973	1.06216	1.03979	1.05231	1.07633	1.08489	1.08319	1.00276	1.02346
GPR56	Q9Y653-5	VANLTEPVVLTFQHQLQPK	1.04144	1.03172	1.04542	8.08588	8.12832	8.05028	7.98221	8.03643	8.11897	7.73386	7.90475	7.87627	7.91396	7.70248	7.75762
GPR98	Q8WXG9	EGILNISR	7.23861	7.27537	7.12633	7.68702	7.38089	7.5787	7.41905	7.44831	7.49731	7.1164	7.32579	7.10931	7.42938	7.29237	7.3585
GPR98	Q8WXG9	GRNESMPLTLIR	6.83986	6.87498	6.6196	7.12806	6.87468	6.98334	6.90641	6.98078	6.95693	6.68661	6.81652	6.66224	6.88689	6.78809	6.87078
GPR98	Q8WXG9	HNLSPLNGTLHFDETESQK	6.90869	6.97671	6.84066	7.20032	7.14455	7.1372	7.1751	7.01906	7.21346	6.79379	7.01956	6.56801	7.19144	6.98779	7.10529
GPR98	Q8WXG9	ISIANPNSTMILSLVLER	6.69526	6.78921	6.15635	6.57874	6.91989	7.12625	6.81148	6.80531	6.95278	6.6206	6.78413	6.5661	6.88418	6.74121	6.73323
GPR98	Q8WXG9	LGSATIVNITILK	1.07906	1.00284	1.02694	6.44725	6.28926	6.60524	6.42985	6.43858	6.25777	6.18432	6.34356	5.88645	6.3531	6.31905	6.1314
GPR98	Q8WXG9	VAENHVGPIINVTR	7.36616	7.44083	7.35726	7.85328	7.58045	7.7097	7.54222	7.56934	7.66696	7.34959	7.49205	7.38922	7.60264	7.539	7.52729
GPR98	Q8WXG9	VAEPKENTTTLQLQIAR	6.80003	6.88749	6.56497	7.15212	6.98697	7.11109	6.98722	7.06157	7.05051	6.74809	6.84646	6.72847	6.97704	6.9164	6.9187
GPR98	Q8WXG9	VEEATQNITLSIIR	6.84818	6.88871	6.72009	7.14511	7.05864	7.13128	6.89442	7.00607	7.0091	6.86139	6.98265	6.75272	7.02873	6.93712	6.88133
GPR98	Q8WXG9	VNITIIR	6.2975	6.40399	6.3018	6.13271	6.47171	6.17777	6.52979	6.35004	6.47048	6.41288	6.34236	6.17261	6.23717	6.49713	6.27355
GPR98	Q8WXG9	VQEGETANFTVLR	1.08456	1.08922	1.02065	1.08469	1.0323	1.02989	7.54599	7.6853	7.77887	7.50626	7.58413	7.31512	7.555	7.54555	7.56446
GPR98	Q8WXG9	YIFINITDNSIPELEK	1.03676	1.06688	1.08842	6.31807	6.03205	6.60408	6.25542	6.18353	6.17885	1.04069	1.04545	1.08535	6.36578	5.88464	5.98029
GPR98	Q8WXG9	YNGTAIISLVR	6.77715	6.91835	6.48155	6.9721	6.77498	7.03036	6.76014	6.898	6.88198	6.45465	6.70851	6.61558	6.83393	6.83724	6.87087
GRIK3	Q13003-2	GRGPNVTDSLTNR	6.02976	6.27884	5.79917	6.25324	6.13441	6.44637	6.12647	6.47298	6.23512	5.79404	6.231	6.01252	6.11293	6.0688	6.41609
GRIK3	Q13003-2	VGVWSPADGLNITEVAK	7.18815	7.27571	6.37097	1.02769	1.06564	1.06931	1.07304	1.06776	1.07501	1.04001	1.09319	1.00893	7.4345	6.16284	5.98539
GRIK3	Q13003-2	YSGVNLTGFR	6.74746	6.87146	6.69292	7.07988	6.98703	7.05898	6.90773	6.94959	6.92215	6.95746	6.78672	6.61597	6.93176	6.95662	6.9069
GRM4	Q14833	INNDPDLLPNITLGAR	6.53127	6.67011	6.28914	6.8779	6.64224	6.90047	6.76009	7.10615	7.08924	6.61961	6.89652	6.41595	6.85211	6.7502	6.79438
GRN	P28799-3	ENATTDLLTKLPAHTVGDVK	6.25371	6.27798	6.17297	6.30926	6.19751	6.42101	6.57145	6.71628	6.72218	6.20811	6.48934	5.99212	6.52437	6.46484	6.36098
GUSB	P08236-2	VVANGTGTQGQLK	7.34751	7.47634	7.46757	7.70688	7.60461	7.6434	7.48613	7.50704	7.49544	7.4341	7.48753	7.53947	7.36751	7.44943	7.42965
GXYLT1	Q4G148-2	AVYEALRNCSFEDDNIR	7.63699	7.76251	7.81217	6.72255	7.34253	7.85808	7.61597	7.61317	7.61876	7.10573	7.53917	7.42608	7.49618	7.30955	7.55261
GXYLT1	Q4G148-2	KFNSTQIAAMAPEHEEPR	7.07579	7.15093	7.10995	7.14313	7.03455	7.08884	7.21251	7.282	7.26737	6.90436	6.95175	6.93274	7.29395	7.20573	7.14915
GXYLT2	A0PJZ3	LFNSTQLAAMAPEHEIPK	6.71228	6.63041	6.84405	1.01883	1.03242	1.00002	6.63889	6.7074	6.67127	6.56352	6.8043	6.48296	6.61635	6.81281	6.82512
HEG1	Q9ULI3	LNNSTGLQSSSVSQTK	6.57425	6.71187	6.48253	6.93152	6.97924	6.7628	7.12151	7.00603	6.89563	6.9436	7.04758	6.72007	6.6879	6.95009	6.50065
HEG1	Q9ULI3	RTFLNTTVEK	5.88933	5.98911	5.76724	6.56768	6.38916	6.59284	6.39868	6.61798	6.84158	6.22465	6.41958	6.17205	6.4017	6.2323	6.36551
HEXB	P07686	MTPNLLHLAPENFYISHSPNSTAGPSCTLLEEAFRR	7.16631	7.56226	6.71417	7.67068	7.59543	7.74594	7.40289	7.70255	7.52867	6.97177	7.66889	7.32033	7.3873	7.39347	7.49162
HFE	Q30201-6	ALNYYPQNITMK	7.04135	7.04168	6.96176	6.96237	7.0285	7.04908	6.97488	7.06167	6.8743	6.82868	7.20005	6.88026	7.15714	7.00331	6.98817
HGSNAT	Q68CP4-2	AGKPSAAAASVSTQHGSILQLNDTLEEK	6.68585	6.75458	6.72022	1.04882	1.01896	1.04423	6.91326	6.79292	7.0336	6.08827	7.09225	6.59026	1.03032	1.05052	1.08383
HGSNAT	Q68CP4-2	FGEFGNYSLLVK	7.5837	7.65494	7.64721	7.61024	7.78885	7.70673	7.51587	7.71544	7.59125	7.60911	7.68734	7.76558	7.88797	7.67869	7.67156
HLA-A	P16188	GYYNQSEAGSHTIQIMYGCDVGSDGR	7.48842	7.70333	7.69833	6.74262	7.68999	7.91027	7.58614	7.7418	7.734	7.10221	7.73339	7.39256	7.61545	7.59482	7.4128
HLA-A	P30455	GYYNQSEDGSHTIQIMYGCDVGPDGR	7.32246	7.55937	7.5037	7.5435	7.53683	7.55016	7.43332	7.62708	7.5175	6.95496	7.56641	7.08121	7.417	7.52594	7.71716
HLA-B	Q31610	GYYNQSEAGSHTLQSMYGCDVGPDGR	7.11919	7.55723	7.43213	7.54701	7.38155	7.71247	7.24655	7.59592	7.50292	6.93661	7.5008	7.2868	7.40347	7.28419	7.1336
HMCN1	Q96RW7-2	GANSDLPEEVTVLVNK	5.75553	6.13838	6.12614	6.54681	6.27173	6.65095	6.15703	6.17708	6.13698	1.02664	1.06646	1.08849	6.27943	6.34505	6.21381
HN1	Q9UK76	VLRPPGGGSNFSLGFDEPTEQPVRK	1.03184	1.06716	1.07949	1.06314	1.05758	1.04751	7.08627	7.03359	7.13894	1.00941	1.02223	1.07079	7.08865	7.09407	7.09949
HNRNPH1	P31943	YVELFLNSTAGASGGAYEHR	1.01031	1.05922	1.01862	6.84956	6.43897	7.26014	6.77784	6.64431	6.91136	1.06211	1.07453	1.05484	6.61177	6.48707	6.44211
HNRNPU	Q00839-2	LQAALDDEEAGGRPAMEPGNGSLDLGGDSAGR	1.0318	1.0864	1.04698	1.09741	1.09828	1.0636	6.82884	6.86839	6.78929	1.02957	1.01105	1.08583	1.01874	1.00279	1.06419
HPX	P02790	ALPQPQNVTSLLGCTH	6.82688	6.61653	7.03723	1.0464	1.0336	1.08209	6.78243	6.90999	7.03755	6.24431	6.94616	6.93086	6.94467	6.66488	7.13786
HS2ST1	Q7LGA3-3	FVKNITSWK	6.59273	6.93563	6.76418	1.05306	1.03096	1.03971	1.07439	1.09437	1.02438	1.00926	1.04874	1.03818	1.03343	1.03354	1.06158
HS2ST1	Q7LGA3-3	YHVLHINTTK	8.5312	8.74792	8.70036	8.71821	8.55924	8.63873	8.71986	8.63797	8.33399	8.41487	8.59485	8.45166	8.65082	8.49891	8.57487
HS3ST3B1;HS3ST3A1	Q9Y662	RPDIPTFESLTFKNR	6.2774	6.38783	6.48936	6.53291	6.40832	6.69309	6.54885	6.81334	6.65911	5.98737	6.32768	6.24495	6.59143	6.49306	6.39469
HS6ST2	Q96MM7-2	EQNDNTSNGTNDYIGSVEK	1.01424	1.04473	1.08202	1.04524	1.09703	1.06127	1.09392	1.03359	1.03195	1.07298	1.08808	1.09239	1.01194	1.07175	1.00637
HSP90AB1;HSP90AB3P;HSP90B1	P08238	ELISNASDALDKIR	6.84169	6.89865	6.96808	7.15151	6.8986	7.03666	7.26296	7.22604	7.24648	6.91236	7.01967	7.05141	7.17775	7.10704	7.01562
HSP90B1	P14625	EGSRTDDEVVQREEEAIQLDGLNASQIR	7.54718	7.42949	7.54084	7.73444	7.4682	7.46535	7.47083	7.43153	7.38265	7.23028	7.20047	7.40524	7.46508	7.40036	7.40573
HSP90B1	P14625	GVVDSDDLPLNVSR	7.4833	7.4766	7.47995	7.79908	7.58556	7.68366	7.79843	7.84194	7.84445	7.59722	7.76124	7.54303	7.69507	7.66657	7.44632
HSP90B1	P14625	HNNDTQHIWESDSNEFSVIADPR	8.08562	8.99821	7.80976	1.02124	1.03523	1.02552	7.22333	7.2498	7.23657	7.15248	8.2897	7.0485	8.31625	7.18203	7.27097
HSP90B1;HSP90B2P	P14625	LGVIEDHSNR	1.08237	1.02112	1.00916	7.5657	7.49203	7.63937	7.80232	7.85817	7.65557	7.38108	7.61591	7.24507	7.58065	7.5963	7.565
HSPA13	P48723	QRNSTIEAANLAGLK	7.09063	7.22129	6.94373	7.42761	7.13992	7.4726	7.39723	7.52696	7.59133	7.03969	7.39255	6.89404	7.27664	7.22883	7.3068
HYOU1	Q9Y4L1	DINTTAQNIMFYDMGSGSTVCTIVTYQMVK	6.36783	7.20196	6.71925	7.22955	7.14204	7.31706	6.59301	6.85309	6.74273	6.43425	7.0866	6.76043	6.6529	6.48623	6.40681
HYOU1	Q9Y4L1	LGNTISSLFGGGTTPDAKENGTDTVQEEEESPAEGSK	7.89009	7.96606	7.80673	8.12841	7.8853	8.11544	7.96814	8.20436	8.20769	7.6599	8.0156	7.77892	8.03748	7.91975	7.92711
HYOU1	Q9Y4L1	LSALDNLLNHSSMFLK	8.75549	8.79719	8.72988	8.94354	8.64292	9.02697	8.87877	9.07074	9.13617	8.45844	8.7125	8.70566	9.06002	8.84198	8.86042
HYOU1	Q9Y4L1	NGTRAEPPLNASASDQGEK	8.67114	8.75135	8.60678	8.82904	8.78339	8.88504	8.89996	8.90032	8.72065	8.53199	8.63552	8.54697	8.58053	8.7356	8.79396
HYOU1	Q9Y4L1	VFGSQNLTTVK	9.15464	9.3221	9.29906	9.57281	9.39697	9.47052	9.40553	9.49286	9.46721	9.17551	9.3315	9.358	9.46476	9.32985	9.29269
HYOU1	Q9Y4L1	VINETWAWKNATLAEQAK	8.01046	8.38501	7.69371	7.16293	7.23382	6.9619	7.80934	7.21013	7.50974	7.5919	7.82789	7.35592	7.85489	7.34939	7.19599
ICAM5	Q9UMF0	AELDLRPHGLGLFENSSAPR	8.23208	8.36126	8.27536	8.69881	8.35265	8.59819	8.11219	8.23254	8.31109	8.04551	8.27458	8.39608	8.57145	8.04645	8.26099
ICAM5	Q9UMF0	FEEPSCPSNWTWVEGSGR	6.79442	7.17882	6.40115	1.01219	1.03685	1.0238	1.04436	1.06332	1.07653	1.0156	1.09875	1.05423	1.03911	1.08144	1.09276
ICAM5	Q9UMF0	GGSLWLNCSTNCPRPER	7.11252	7.44909	6.52153	1.04958	1.03588	1.04447	1.03312	1.0244	1.05773	1.09617	1.07577	1.09479	1.08984	1.08936	1.0438
ICAM5	Q9UMF0	QLVCNVTLGGENR	7.30501	7.31035	7.30403	6.90614	7.27318	7.34932	7.10544	7.18966	7.14755	6.91534	7.18232	7.31194	1.06844	1.0505	1.01614
ICAM5	Q9UMF0	VELMPLPPWQPVGENFTLSCR	6.22758	6.7117	6.46964	1.08997	1.04787	1.04591	1.07311	1.04676	1.06147	1.03837	1.04757	1.04294	1.09527	1.0881	1.08983
ICAM5	Q9UMF0	VLAPGIYVCNATNR	7.61619	7.62753	7.56295	7.005	7.54567	7.7182	7.36196	7.41101	7.47789	7.06388	7.39021	7.59932	7.46313	7.45692	7.52482
IDS	P22304-3	VHAGNFSTIPQYFK	6.1721	6.25173	6.28782	6.55549	6.56412	6.57275	6.47552	6.65548	6.60546	6.51572	6.57513	6.63453	6.44054	6.53006	6.33417
IDUA	P35475	FQVNNTRPPHVQLLR	6.94741	7.16725	6.81918	7.12	7.2092	7.09209	6.86624	6.93285	6.9314	6.51201	6.55053	6.89866	7.15495	6.97203	6.92866
IFNAR1	P17181-2	LSGCQNITSTK	6.45081	6.45655	6.48856	1.04086	1.00911	1.00856	6.77199	6.41965	6.59582	1.08621	1.00414	1.00728	1.092	1.03222	1.06266
IFNAR2	P48551-3	GNMSGNFTYIIDK	1.06357	1.07238	1.05129	1.08563	1.04093	1.02723	6.62017	6.66835	6.45821	6.50099	6.58786	6.41412	6.57793	6.57364	6.57578
IGF1R	P08069	DVMQVANTTMSSR	7.13984	7.12977	7.1348	7.52732	7.16121	7.51842	7.37851	7.37969	7.44203	7.00345	7.36436	7.1229	7.36736	7.3295	7.30499
IGF1R	P08069	LNPGNYTAR	7.38045	7.30701	7.4539	1.03578	1.04134	1.05455	7.40746	7.33651	7.23326	1.07399	1.05642	1.02393	7.34217	7.46213	7.30091
IGF2R	P11717	AACAVKPQEVQMVNGTITNPINGK	7.36935	7.62242	7.44015	6.71104	7.34328	7.43065	7.37597	7.53062	7.56601	7.20308	7.63931	7.06935	7.18628	7.55367	7.56669
IGF2R	P11717	DAGVGFPEYQEEDNSTYNFR	7.1811	7.30889	7.26695	6.96884	7.31994	7.311	7.38741	7.44442	7.24276	7.14389	7.48369	7.04163	7.3396	7.2718	7.19806
IGF2R	P11717	DPNSGFVFNLNPLNSSQGYNVSGIGK	6.07795	6.51946	6.02468	5.98679	6.33528	6.58533	6.43156	6.37928	6.327	6.13847	6.42749	6.28298	1.05365	1.07843	1.09849
IGF2R	P11717	HFNYTSLIAFHCK	7.08023	7.29781	7.12021	6.82721	6.86655	6.78787	6.93368	7.1091	6.86776	6.62691	7.13637	6.87952	6.98026	7.08206	6.99521
IGF2R	P11717	IKTNITLVCKPGDLESAPVLR	1.08269	1.08293	1.07173	6.82959	6.70943	6.94976	1.0298	1.0265	1.08683	1.04536	1.04195	1.02931	1.0728	1.02744	1.07469
IGF2R	P11717	MDGCTLTDEQLLYSFNLSSLSTSTFK	1.01564	1.08355	1.00227	1.08896	1.09587	1.03574	1.06	1.07086	1.049	1.02007	1.03814	1.05756	1.08285	1.04148	1.06008
IGF2R	P11717	MSVINFECNKTAGNDGK	6.77283	6.88222	6.80975	6.20325	6.62685	6.80614	6.89256	6.90061	6.8425	6.48119	6.77593	6.53874	6.61274	6.74788	6.86649
IGHG4	P01861	EEQFNSTYR	6.05493	5.98529	6.36018	1.01555	1.09765	1.08332	6.79986	6.18281	5.89433	6.9287	6.89926	6.91398	6.3417	6.24547	6.38021
IGSF21	Q96ID5	VPAELNGSMYR	7.36798	7.41175	7.49434	7.57775	7.53877	7.7819	7.61589	7.65126	7.58053	7.48088	7.43855	7.52321	7.54429	7.34926	7.39132
IGSF21	Q96ID5	YQAQNFTLVCIVSGGKPAPMVYFK	6.30325	6.60046	6.50939	6.45762	6.45535	6.45989	6.4865	6.57568	6.6274	6.11056	6.34908	6.44781	6.45655	6.46049	6.36685
IGSF3	O75054	LSQAQGNLSVLETR	7.52497	7.57681	7.55857	7.66773	7.54426	7.5943	7.57659	7.5174	7.51568	7.29241	7.43452	7.46001	7.4421	7.70486	7.53652
IGSF3	O75054	NYNNTWTR	6.74678	7.05412	6.90045	1.06587	1.03696	1.03981	1.0581	1.09075	1.08921	1.02182	1.01816	1.07275	1.05922	1.08579	1.07377
IGSF3	O75054	QVQLECVVLNR	6.68256	6.65278	6.62299	1.01972	1.03948	1.0623	1.01669	1.0596	1.01947	6.16855	6.19512	6.18183	6.47797	6.5029	6.45304
IGSF3	O75054	RAEDTAGQTALTVMRPDASLQVDTVVPNATVSEK	7.57913	7.79152	7.45746	7.57127	7.75377	7.93627	7.71246	7.86985	7.79936	7.34736	7.61079	7.27187	7.79453	7.58437	7.77157
IGSF3	O75054	RTLTLVENKPIQLNCSVK	7.23782	7.3217	7.27101	6.40686	6.94649	7.01846	7.1464	7.00673	7.20129	6.87014	7.05633	6.87885	7.12205	7.13705	7.23943
IGSF3	O75054	VQGNSTLLHITDLQAR	8.23336	8.34887	8.33368	8.41114	8.42326	8.35975	8.31371	8.30289	8.3013	8.20014	8.27111	8.15596	8.36229	8.4182	8.3626
IGSF8	Q969P0-3	RIGPGEPLELLCNVSGALPPAGR	6.81893	7.04849	6.90504	6.22436	6.88142	7.17389	6.95732	7.11421	7.14877	6.65984	6.91853	7.01952	6.89832	6.9884	6.9246
IGSF9	Q9P2J2-2	GANVSWEPGFDGGYLQR	6.88083	7.0372	6.95901	1.0327	1.03319	1.02123	1.03811	1.01805	1.06367	1.02786	1.09843	1.07217	1.00606	1.0486	1.05066
IGSF9	Q9P2J2-2	GKDLGQGQGQVQVQNGTLR	6.69373	6.80341	6.55346	7.12361	7.07547	7.0046	7.05708	7.12139	6.92355	6.99903	6.99646	7.03763	6.89262	6.87241	6.78589
IGSF9	Q9P2J2-2	GLQGQAQVDSNSSLILRPLTK	6.69662	6.9268	6.5965	7.11548	6.98395	7.18504	6.9171	7.26366	7.12916	6.75289	7.01389	6.83882	7.05616	6.79937	6.93634
IGSF9	Q9P2J2-2	LVAFAGSFVSDPSNTANVSTSGLEVYPSR	6.11449	6.65857	6.38653	7.08379	6.88087	7.28671	6.78503	6.9854	6.84581	6.69276	7.02879	6.79134	1.09875	1.07531	1.02083
IGSF9	Q9P2J2-2	VATSTNVYVLGTSPHVVTNVSVVALPK	6.56671	7.03272	6.10069	7.2907	7.0788	7.5026	7.04009	7.28806	7.08711	6.79403	7.08218	7.02013	7.21594	6.96154	6.98695
IKBIP	Q70UQ0-4	FQNITDFWKR	7.51613	7.79792	6.97932	1.03927	1.07114	1.08831	1.04918	1.02953	1.02393	6.70984	7.58181	5.83786	7.55017	6.77745	5.86592
IKBIP	Q70UQ0-2	ISNLTIVQAEIKDIK	6.61175	6.69766	6.61929	6.68712	7.05753	6.79571	6.99633	6.83134	6.56787	7.00162	6.87638	7.27023	6.71316	6.63561	6.61326
IKBIP	Q70UQ0-2	QDILNNSLTTLSQDITK	6.7534	7.0016	6.92578	7.18136	7.10101	7.25163	7.2543	7.19514	7.24851	7.03745	7.06062	6.98561	7.02647	7.07191	7.04919
IL11RA	Q14626-2	INVTEVNPLGASTR	7.11177	7.25585	6.98801	7.51624	7.27217	7.4264	7.14201	7.21274	7.13755	7.20119	7.43424	6.9931	7.27432	7.09981	7.21035
IL17RA	Q96F46-2	ALVCSQPGLNCTVK	6.75457	6.81214	6.74024	1.02362	1.02361	1.07032	7.02032	7.01922	7.01813	1.05987	1.03097	1.08935	6.94966	7.02313	6.87618
IL1RAP	Q9NPH3-3	DVLWFRPTLLNDTGNYTCMLR	6.00129	6.93826	6.46978	1.05267	1.04826	1.06766	1.07564	1.06812	1.07996	1.06075	1.09848	1.08758	1.07075	1.02884	1.05744
IL6ST	P40189-3	LTVNLTNDR	1.08695	1.02815	1.00422	1.04964	1.04795	1.06985	1.0822	1.03611	1.01387	1.01793	1.00939	1.09792	1.08939	1.01215	1.07605
IMPAD1	Q9NX62	QVALQTFGNQTTIIPAGGAGYK	7.24538	7.27285	7.29127	7.47559	7.52637	7.51979	7.32604	7.37134	7.11538	7.3316	7.58501	7.39874	7.52588	7.26474	7.07437
INHBE	P58166	LQLDCRPLEGNSTVTGQPR	7.57672	7.6385	7.58877	7.04887	7.55889	7.77225	7.75042	7.96975	7.88899	7.54167	7.60908	7.6765	7.57677	7.52455	7.75273
INSR	P06213-2	GLSPGNYSVR	6.9713	7.02399	7.12759	7.42883	7.46884	7.45012	7.47129	7.48388	7.4587	7.2007	7.3291	7.49168	7.21865	7.05186	7.14855
INSR	P06213-2	HNLTITQGK	1.07936	1.06328	1.03846	1.09677	1.02038	1.02462	1.04686	1.02393	1.07384	7.43333	7.06303	7.21981	6.69065	6.64974	7.08698
ITFG1	Q8TB96	VSFKNHSALITSVVPGDYDGDSQMDVLLTYLPK	1.06741	1.05398	1.06445	6.87304	6.70906	7.03702	1.08462	1.01167	1.09641	1.09718	1.08468	1.0757	1.04223	1.00184	1.04619
ITFG3	Q9H0X4-2	YKPDTLAVAVENGTGTDR	8.10468	8.16301	8.14882	8.20403	8.23149	8.21322	8.17737	8.1448	8.14036	7.95672	8.25071	7.95099	8.24809	8.05817	8.11819
ITGA3	P26006	AHCVWLECPIPDAPVVTNVTVK	6.91301	7.19151	7.05226	1.00417	1.03291	1.07953	1.04078	1.09392	1.01104	6.68274	7.19832	6.16716	6.87894	6.32012	6.59953
ITGA3	P26006	DDCERMNITVK	6.87101	7.12866	6.8413	6.27409	6.96399	7.06984	7.08977	7.08432	7.26904	6.671	7.16393	6.79238	6.79244	6.89625	6.93303
ITGA3	P26006	ELAVPDGYTNR	7.66534	7.867	7.50984	7.81331	7.9616	7.93592	7.84146	8.05446	7.96792	7.68803	7.95179	7.77109	7.81568	7.86378	7.67761
ITGA3	P26006	KLLLSINVTNTR	7.29894	7.43632	6.91856	7.37451	7.61364	7.93261	7.5779	7.68537	7.72103	7.3389	7.71964	7.48648	7.70018	7.42473	7.42309
ITGA3	P26006	LRPIIISMNYSLPLR	6.67123	6.73859	6.3618	6.8246	6.89903	6.85348	6.68363	7.07723	6.92017	6.28662	6.87138	6.36331	6.61444	6.65314	6.61328
ITGA3	P26006	NITIVTGAPR	7.31524	7.45826	7.09917	7.58148	7.47658	7.5797	7.58155	7.72781	7.66816	7.32131	7.61246	7.3667	7.44722	7.51992	7.37451
ITGA3	P26006	RNITLAYTLEADRDR	6.62058	6.95079	6.78569	6.8935	7.04578	6.85491	6.79006	7.05405	6.95587	6.71338	6.99611	6.66039	6.73895	6.8215	6.72814
ITGA3	P26006	VWNSTFIEDYRDFDRVR	7.48446	7.66457	6.69004	1.08336	1.0148	1.04993	1.01998	1.07137	1.00026	1.04089	1.04324	1.04867	1.09501	1.00903	1.05775
ITGA4	P13612	FCAHENCSADLQVSAK	6.45042	6.66257	6.53654	6.72082	6.47979	6.96185	6.61305	6.72823	6.55975	6.23188	6.68388	6.30157	6.20341	6.36283	6.48046
ITGA4	P13612	IGFLKPHENKTYLAVGSMK	7.0363	6.9538	6.8713	6.93085	6.9306	7.20833	7.1444	7.24327	7.11296	6.98853	7.11043	6.9781	6.86151	7.05315	7.05776
ITGA4	P13612	QPGENGSIVTCGHR	6.80612	6.79932	6.79252	1.09194	1.05269	1.08545	6.97594	7.13467	6.90341	6.72571	7.03452	6.88012	6.9376	6.84013	7.03506
ITGA5	P08648	NLNNSQSDVVSFR	1.05663	1.0922	1.09759	1.05214	1.07107	1.02305	6.72176	6.70732	6.69287	1.0555	1.08134	1.0749	1.06684	1.01434	1.01796
ITGA5	P08648	VTGLNCTTNHPINPK	6.91778	6.76427	6.70297	1.05958	1.08331	1.07108	6.98039	7.01306	7.12892	1.08353	1.07124	1.03513	6.4357	6.47999	6.9967
ITGA6	P23229-7	ANHSGAVVLLKR	7.26423	7.39127	7.08285	7.3529	7.34956	7.37762	7.52081	7.58853	7.47131	7.25992	7.42937	6.91362	7.25803	7.34632	7.39024
ITGA6	P23229-7	EINSLNLTESHNSR	6.68626	6.20792	6.16036	6.67048	6.68385	6.63692	6.58193	6.61262	6.78838	6.47349	6.71193	6.22655	6.13114	6.51249	6.30752
ITGA6	P23229-7	LNGTKDSMFGIAVK	1.05745	1.09202	1.08466	1.00914	1.01768	1.05281	6.72241	6.74379	6.70103	1.05271	1.017	1.03744	6.6294	6.2087	6.60568
ITGA6	P23229-7	LWNSTFLEEYSK	7.65614	7.79511	6.96911	6.38894	6.59914	6.17874	6.66023	6.53688	6.59855	6.47403	7.7795	6.43568	7.76869	6.82352	6.43907
ITGA6	P23229-7	QLSCVANQNGSQADCELGNPFKR	7.32541	7.39708	7.22916	7.19468	7.08873	7.30064	7.42441	7.37599	7.47283	6.8215	7.3722	6.92022	7.00648	7.22111	7.38083
ITGA6	P23229-7	YQTLNCSVNVNCVNIR	7.34271	7.40816	7.42421	7.3221	7.23814	7.40605	7.29877	7.40425	7.53138	7.02142	7.52579	6.94068	7.03427	7.51575	7.36382
ITGA7	Q13683-13	ALDPAEKPLCLSNENASHVECELGNPMKR	7.03795	7.17224	7.0368	7.21552	7.26991	7.16114	1.01168	1.08154	1.06662	6.69374	7.13837	6.91254	6.7686	7.02043	7.13519
ITGA7	Q13683-13	LWNSTFLEEYSAVK	1.03457	1.04276	1.06128	1.09299	1.08496	1.0512	1.02606	1.01294	1.05561	1.08415	1.08613	1.07472	1.06277	1.02973	1.03036
ITGA8	P53708	VNGTKEPIEFK	6.85991	6.90719	6.85977	7.20089	7.0139	7.081	6.69364	6.74754	6.63973	6.87923	7.04877	6.30636	6.93916	6.88681	7.09463
ITGA9	Q13797	VLNLTDNTYLK	6.37914	6.7143	6.37942	6.64716	6.83867	6.45566	6.77392	6.30402	6.26291	6.85695	6.6585	7.11548	6.28478	6.50613	6.36166
ITGAV	P06756-3	ANTTQPGIVEGGQVLK	8.00945	8.11248	8.06097	8.33554	8.07029	8.20291	8.18083	8.2062	8.23156	7.93657	8.24747	7.73723	8.15726	8.10552	8.05378
ITGAV	P06756-3	ISSLQTTEKNDTVAGQGERDHLITK	7.55081	7.51936	7.4879	7.64871	7.59424	7.48148	7.64457	7.65974	7.56054	7.55234	7.88645	7.34637	7.40938	7.74386	7.46458
ITGB1	P05556-2	KDTCTQECSYFNITK	7.15699	7.26956	7.22653	7.30224	7.1926	7.41189	7.18213	7.24559	7.22504	6.81806	7.32213	7.04363	6.92819	7.26754	7.14473
ITGB1	P05556-2	KENSSEICSNNGECVCGQCVCR	7.04035	7.15758	6.84986	1.08848	1.05068	1.06619	6.4351	6.71226	6.53803	6.32384	6.4801	6.16759	6.91562	6.89725	6.93399
ITGB1	P05556-2	NPCTSEQNCTSPFSYK	8.02952	8.14695	8.11876	8.02492	7.86964	8.1802	7.91194	8.00711	8.00188	7.48408	8.10164	7.83323	7.64727	7.96719	7.81742
ITPRIP	Q8IWB1	ENATVPENEEEIIR	6.90891	6.99207	6.68683	7.07221	6.83435	6.97338	6.83007	6.91768	6.72618	6.61499	6.91914	6.51323	6.88885	6.93195	6.9471
JAG1	P78504-2	RDGNSSLIAAVAEVR	6.45301	6.61151	6.29451	6.61535	6.61704	6.63205	1.02057	1.09183	1.05759	6.06458	6.24172	6.15315	6.40027	6.41744	6.43461
JAM2	P57087-2	LGSQSTNSSYTMNTK	7.7114	7.95231	7.73648	7.86994	7.89293	7.49399	8.17765	7.82488	7.54713	7.83103	7.99092	7.97402	7.80768	7.98293	7.63626
JAM3	Q9BX67-2	FRNSSFHLNSETGTLVFTAVHK	6.76545	7.22238	6.64006	7.07708	7.28942	7.0895	6.99998	6.94256	7.0574	6.68857	6.96401	6.7535	7.00805	6.82185	6.83725
KDELC2	Q7Z4H8	YFYLQAVNSEGQNLTR	7.33846	7.45671	7.33793	7.58545	7.4548	7.6301	7.469	7.65339	7.4457	7.24237	7.56001	7.32319	7.61881	7.45775	7.3789
KDM3B	Q7LBC6-3	ESHSPFGLDSFNSTAK	1.0194	1.01415	1.01369	1.00671	1.07304	1.04476	1.08605	1.05352	1.07105	1.08625	1.03499	1.0361	1.01041	1.0582	1.051
KIAA0101	Q15004-2	VLGSSTSATNSTSVSSR	1.02256	1.01098	1.08998	6.64198	6.47556	6.8084	1.04897	1.01627	1.07633	1.02375	1.00037	1.03083	6.4321	6.66795	6.44795
KIAA0319L	Q8IZA0-2	ALEVNTVTCQLNCSDHGHCDSFTK	7.03459	7.13053	6.95909	6.80893	6.75679	6.86108	6.82886	6.72657	6.93114	5.94101	6.95558	6.50143	6.94136	7.05465	6.82808
KIAA0319L	Q8IZA0-2	VIVEGQNAHGEGYVNVTVKPEPR	7.82088	7.92268	7.64259	8.09542	8.23019	7.27	7.83655	8.03168	8.09437	7.67012	7.81526	7.59389	8.03737	7.97374	7.9066
KIAA0319L	Q8IZA0-2	VNDSNELGGLTTSGSAEVHK	6.31753	6.5573	6.07776	6.54216	6.4613	6.62301	6.62057	6.55571	6.68543	6.17945	6.36518	6.06593	6.60065	6.67897	6.69817
KIAA0922	A2VDJ0-3	DALSLQFEPVLLPTSTTNFTK	5.66346	6.02779	5.79641	5.85068	6.04659	6.18159	6.07896	6.02379	6.13414	6.14549	6.17931	6.06862	6.0085	5.95909	5.87
KIAA1161	Q6NSJ0	VGYQSQNISCFFR	7.03078	6.97072	7.06048	1.06471	1.01242	1.00302	6.86025	6.7675	6.67474	1.07334	1.07215	1.09779	6.94889	7.00562	6.89215
KIAA1161	Q6NSJ0	VTLWVHPFVNYNSSR	7.24707	7.48373	6.68917	1.06637	1.05712	1.03494	1.00806	1.08542	1.08973	5.91258	7.28484	5.92087	6.24901	6.37878	6.11924
KIAA1467	A2RU67	APDSNCSNLLITTR	7.7012	7.73904	7.6869	7.15669	7.56659	7.84046	7.71871	7.77634	7.78736	7.3398	7.69642	7.51911	7.62317	7.70051	7.68528
KIAA1467	A2RU67	MLSAFNATSGK	8.01276	8.02435	8.07759	8.56057	8.17051	8.43089	8.29677	8.25859	8.30635	7.95883	8.16238	8.09988	8.32269	8.11745	8.15078
KIAA1549	Q9HCM3-2	ATVAAGNSVVQVVNVSR	6.87978	6.89978	6.87386	7.25382	7.26228	7.21348	7.115	7.18452	7.25426	7.08893	7.37046	7.08254	7.13431	6.98515	7.12433
KIRREL	Q96J84	IDGGPVILLQAGTPHNLTCR	7.82181	7.93345	7.71668	7.23119	7.73295	7.87267	7.76325	7.90291	7.89011	7.55287	7.93931	7.60611	7.75337	7.78615	7.75446
KIRREL	Q96J84	VGSTNVSTLVNVHFAPR	7.99483	8.14895	7.94906	8.34417	8.13576	8.30504	8.01711	8.15666	8.17192	7.88308	8.11976	7.87026	8.22632	8.04719	8.02954
LAMA4	Q16363-2	VREQMEVVNMSLSTSADSLTTPR	1.07993	1.05555	1.08103	1.06051	1.00952	1.06147	6.87678	6.9243	7.0009	1.08862	1.05548	1.07706	1.01215	1.05666	1.07603
LAMA5	O15230	AQQLLANSTALEEAMLQEQQR	7.89005	7.91796	7.92808	8.28668	7.8998	8.2188	7.90563	8.02665	8.05954	7.7955	8.08401	7.84834	8.16254	7.99041	7.89267
LAMA5	O15230	AVDRTLSELMSQTGHLGLANASAPSGEQLLR	6.26013	6.46979	6.36496	6.73941	6.57305	6.87088	6.63824	6.57754	6.69893	6.05241	6.73166	6.39203	6.76796	6.61634	6.46471
LAMA5	O15230	GINASSMAWAR	1.02019	1.03875	1.08879	1.08853	1.0476	1.04648	1.04368	1.0533	1.04211	1.03156	1.08076	1.00081	1.03576	1.06291	1.00536
LAMA5	O15230	GVHNASLALSASIGR	7.06819	7.2687	7.13291	7.65199	7.33472	7.48923	7.33573	7.39074	7.39668	7.01739	7.22328	7.08216	7.26104	7.11997	7.20865
LAMA5	O15230	KQELSRDNATLQATLHAAR	7.3416	7.46577	7.22938	7.69351	7.32552	7.68036	7.48391	7.56308	7.39702	7.13187	7.27544	7.13816	7.32106	7.25198	7.22107
LAMA5	O15230	LLLGGLPESGTIYNFSGCISNVFVQR	5.35659	5.99867	5.67763	6.20837	5.66015	6.75659	5.86186	5.91771	5.80899	1.09386	1.06602	1.09877	5.63504	5.6464	5.62368
LAMA5	O15230	LNASIADLQSQLR	6.96946	6.97574	6.95131	7.4096	6.97316	7.28665	6.83246	7.15165	7.23305	6.45518	6.7821	6.60971	7.20319	6.63555	7.00833
LAMA5	O15230	LVGGPVAGGDPNQTIR	7.31412	7.4149	7.18223	7.47174	7.14938	7.56054	7.47252	7.54064	7.40439	6.96271	7.25571	6.96605	7.27342	7.33094	7.38113
LAMA5	O15230	PGAMNFSYSPLLR	6.71705	6.84534	6.53185	6.64364	6.14878	6.90528	6.06259	5.8471	6.48287	6.43221	6.92922	5.92153	6.78115	6.94281	6.54953
LAMA5	O15230	RLNTTGVSAGCTADLLVGR	7.33156	7.35374	7.27815	6.79458	7.23012	7.16472	7.15221	7.26467	7.42354	6.98799	7.20801	7.19202	7.11103	7.25603	7.06836
LAMA5	O15230	VFDLQQNLGSVNVSTGCAPALQAQTPGLGPR	7.64569	7.75348	7.49288	7.76244	7.63892	7.88595	7.5951	7.83469	7.90457	7.42398	7.74863	7.50971	7.69756	7.60891	7.61904
LAMB1	P07942	GTNYTVR	6.00279	7.18148	8.36018	6.54631	7.29003	5.80258	1.01859	1.02818	1.0344	7.43426	7.27129	7.59723	7.78847	7.62941	7.94753
LAMB1	P07942	LSDTTSQSNSTAKELDSLQTEAESLDNTVK	7.09627	8.1699	7.43175	6.44301	6.48919	6.39683	7.64455	7.08145	6.51834	8.05926	6.97058	6.69541	6.8655	6.52369	6.89786
LAMB1	P07942	MEMPSTPQQLQNLTEDIRER	7.18186	7.32568	7.44624	7.3519	7.32114	7.26436	7.52863	7.5085	7.28961	7.5148	7.53068	7.27791	7.35369	7.56791	7.14633
LAMB1	P07942	QADEDIQGTQNLLTSIESETAASEETLFNASQR	6.4182	6.87008	5.93689	6.05582	6.18049	8.11163	1.0413	1.07951	1.05999	5.80097	6.22159	6.14795	5.74167	6.6273	6.18449
LAMB1	P07942	QSAEDILLKTNATKEK	7.57654	7.59841	7.97186	7.99576	7.37773	7.89616	7.54236	7.62335	7.72648	7.25221	7.48914	7.80476	7.63964	7.40587	7.65602
LAMB1	P07942	YFQMSLEAEERVNASTTEPNSTVEQSALMR	7.60448	7.74939	7.45215	7.79311	7.66736	7.91886	7.40474	7.56944	7.932	7.61037	7.86984	7.26707	7.62486	7.76491	7.74774
LAMB2	P55268	ITNLRVNLTR	5.92636	6.00365	5.96014	6.69413	6.16472	6.51156	6.04792	6.27439	6.31609	6.01281	6.24391	5.78172	6.08084	5.76162	6.08648
LAMB2	P55268	LALNLTLR	6.62971	6.68063	6.52157	6.85292	6.7143	7.09567	6.67365	6.92054	7.04302	6.80536	6.90948	6.55162	7.00546	6.711	6.75438
LAMB2	P55268	RANTSALAVPSPVSNSASAR	6.58351	6.68808	6.52631	7.07509	6.73925	6.83907	6.77757	6.86807	6.98156	6.5421	6.87287	6.37209	6.7167	6.70398	6.72943
LAMC1	P11047	CDQCEENYFYNR	7.18374	7.28218	7.39157	7.0266	7.02689	7.02632	7.28139	7.33692	7.10968	6.89959	7.40151	7.06737	6.99975	7.2212	6.99039
LAMC1	P11047	KIPAINQTITEANEKTR	7.73125	7.67945	7.80929	7.99114	7.64056	7.91538	7.90141	7.9541	7.91345	7.73871	7.90015	7.7482	7.8894	7.78577	7.78764
LAMC1	P11047	LLNNLTSIK	8.7961	8.83393	8.93371	9.19956	8.86588	9.11752	8.97654	9.07727	9.11281	8.89467	9.0687	8.90614	9.05038	8.94703	8.88986
LAMC1	P11047	QVLSYGQNLSFSFR	7.18839	7.41729	7.12063	6.7157	7.22066	7.56244	7.36112	7.4214	7.31101	7.21115	7.47506	7.09744	7.43967	7.29508	7.13119
LAMC1	P11047	VAAANVSVTQPESTGDPNNMTLLAEEARK	8.04143	8.26125	8.2405	8.36556	8.16717	8.61663	8.23132	8.46106	8.50445	7.97953	8.35909	7.69562	8.23714	8.24506	8.31475
LAMC1	P11047	VNDNKTAAEEALR	7.24391	7.26811	7.45349	7.87412	7.23038	7.59484	7.47428	7.37109	7.43361	6.99607	7.49702	7.25132	7.39694	7.12501	7.44235
LAMC1	P11047	VNNTLSSQISR	7.61267	7.58797	7.8722	7.92295	7.62698	7.84499	7.73339	7.8037	7.87809	7.5077	7.81323	7.67895	7.71536	7.62555	7.7563
LAMC1	P11047	YEQAKNISQDLEK	6.4429	6.48299	6.7625	6.89108	6.98327	7.07545	6.69853	6.69553	6.70154	6.17018	6.35574	6.30751	6.59213	6.20421	6.49762
LAMP1	P11279	CVSGTQVHMNNVTVTLHDATIQAYLSNSSFSR	1.08882	1.01573	1.09305	1.06756	1.02127	1.03632	7.01464	7.08764	6.94164	1.07927	1.08138	1.03723	7.12343	7.05627	6.98911
LAMP1	P11279	ENTSDPSLVIAFGR	6.68391	6.85445	6.68269	6.8812	6.82552	6.85336	6.95538	7.07302	6.9724	6.91431	6.87843	6.70029	6.81445	6.89888	6.73471
LAMP1	P11279	GHTLTLNFTRNATR	8.54429	8.53189	8.64135	9.02777	8.64141	8.79564	8.77952	8.7991	8.87277	8.6051	8.85771	8.60352	8.74266	8.62569	8.61856
LAMP1	P11279	NMTFDLPSDATVVLNR	6.9532	7.28864	7.12092	7.25554	7.13372	7.37735	7.08377	7.65461	7.36947	1.07077	1.06603	1.0748	7.21756	7.21766	7.28602
LAMP1	P11279	YSVQLMSFVYNLSDTHLFPNASSK	6.60965	7.26816	6.14915	7.23057	6.93367	7.52747	7.13846	7.36685	7.07573	6.13862	7.06025	6.08669	7.17449	6.83219	7.02143
LAMP2	P13473-2	AASTYSIDSVSFSYNTGDNTTFPDAEDK	6.65326	6.90896	6.39756	1.07124	1.08814	1.01947	6.65575	6.79469	6.51682	6.24687	6.59153	6.52408	6.5811	6.59867	6.4949
LAMP2	P13473-2	EKPEAGTYSVNNGNDTCLLATMGLQLNITQDK	6.33276	6.94796	6.21838	1.01222	1.08923	1.03543	1.08878	1.0426	1.03666	1.05905	1.01342	1.02926	1.04562	1.05361	1.06438
LAMP2	P13473-2	IAVQFGPGFSWIANFTK	6.23568	6.82825	6.53197	1.07786	1.03882	1.01384	5.57718	5.66348	5.62033	1.09852	1.01318	1.03774	7.22608	5.73644	5.57799
LAMP2	P13473-2	VASVININPNTTHSTGSCR	6.88826	6.92639	7.00741	6.64087	6.40573	6.87601	6.63511	6.82852	6.7443	6.25423	6.62364	6.51213	6.39331	6.55867	6.68915
LAMP2	P13473-2	VQPFNVTQGK	8.49854	8.56097	8.62937	8.90083	8.61707	8.75715	8.73864	8.67717	8.6503	8.41016	8.61135	8.6318	8.70768	8.63686	8.54715
LARGE	O95461-2	AGIVAGNSSECGQQPVVEK	6.37772	6.39954	6.16419	6.11768	5.95489	6.28048	6.35221	6.48974	6.21468	6.20728	6.17639	6.19184	6.07919	6.33072	6.23477
LDLR	P01130-2	DMSDEVGCVNVTLCEGPNKFK	6.17163	6.42035	6.66906	1.04513	1.09483	1.05498	6.85868	6.78914	6.92822	1.04021	1.08638	1.00679	6.43832	6.34443	6.53221
LDLR	P01130-2	LTGSDVNLLAENLLSPEDMVLFHNLTQPR	1.05498	1.07601	1.00685	1.08521	1.02199	1.04506	1.05821	1.03619	1.01009	1.03942	1.08643	1.00731	1.06185	1.01841	1.00391
LEMD2	Q8NC56	CIPVMEAQEYIANVTSSSSAK	7.03786	7.01542	7.06031	6.89366	7.13883	7.13682	7.09695	7.0883	7.07966	6.9465	7.25511	6.99925	7.19054	7.16574	6.98085
LEPRE1	Q32P28-4	LLNGSQR	8.18975	8.32073	8.13555	8.62944	7.22646	7.20034	8.48327	7.23229	6.99726	8.33039	7.34855	6.29337	6.87773	7.34068	8.17529
LEPRE1	Q32P28-4	VPLQSAHLYYNVTEK	7.31932	7.58851	7.50632	7.46172	7.49411	7.65417	7.23149	7.45365	7.51964	7.09583	7.47934	7.39681	7.552	7.30429	7.34745
LEPREL4	Q92791	DSEAFCHANCSGPAPAAKPDPDGGR	7.08054	7.09701	7.06408	6.80265	6.81443	6.79087	6.79496	6.75766	6.77631	6.43059	6.87133	6.65096	6.45139	7.1213	6.9014
LEPREL4	Q92791	EEAMLYHNQTAELR	7.45859	7.63787	7.65408	7.70508	7.6688	7.64843	7.82274	7.581	7.57691	7.42601	7.6584	7.50143	7.64116	7.75635	7.59122
LGALS3BP	Q08380	AAIPSALDTNSSK	8.96028	9.05794	8.88564	9.33942	9.18574	9.44921	9.50694	9.65086	9.54317	9.00063	9.19421	8.96428	9.11006	9.21799	9.01502
LGALS3BP	Q08380	ALGFENATQALGR	9.36719	9.38975	9.51607	10.0095	9.78515	9.82312	9.96318	10.0736	10.0892	9.64739	9.82704	9.60403	9.75725	9.71001	9.57152
LGALS3BP	Q08380	DAGVVCTNETR	8.17067	8.35724	8.25295	7.88916	8.29878	8.18804	9.21368	8.51201	8.36265	8.41831	8.38806	8.37617	8.13923	8.37187	8.17471
LGALS3BP	Q08380	EPGSNVTMSVDAECVPMVR	7.35811	7.55857	7.35914	6.70543	7.61748	7.3755	7.72502	7.94947	7.66555	7.4089	7.61178	7.35747	7.269	7.64794	7.34024
LGALS3BP	Q08380	TVIRPFYLTNSSGVD	5.90953	6.02209	5.96581	6.39394	6.34621	6.33311	6.57064	6.6429	6.48432	6.2849	6.40408	6.34449	6.31666	6.6266	6.00671
LGALS3BP	Q08380	YKGLNLTEDTYKPR	8.76602	8.84545	8.72089	8.97011	9.1871	8.73329	9.43407	9.3548	9.33768	8.83884	9.01626	8.87148	9.00202	9.08544	8.82877
LGI2	Q8N0V4	IVPGDISSLSLVNGTFSEIKDR	6.74043	6.8653	6.63039	6.98643	6.92451	7.08569	7.1962	7.12955	7.06647	6.72939	6.93417	6.85152	7.15904	6.814	6.94132
LGMN	Q99538-3	DLNETIHYMYK	7.64042	7.70312	7.68078	7.44668	7.59887	7.50318	7.72058	7.60743	7.45678	7.44544	7.63929	7.46568	7.62763	7.71375	7.46441
LIFR	P42702	ILSYNVSCSSDEETQSLSEIPDPQHK	1.00178	1.08442	1.03814	6.53719	6.50892	6.56546	1.04137	1.04356	1.09071	6.18511	6.13466	6.08421	6.38693	6.36606	6.4078
LIFR	P42702	KVPSNSTETVIESDEFRPGIR	6.21922	6.31561	6.03077	6.60947	6.49547	6.72347	6.50471	6.65449	6.77398	6.39156	6.45618	6.32695	6.60545	6.52484	6.43211
LIPA	P38571-2	NYFHYNQSYPPTYNVK	7.02686	7.04947	7.07208	6.85661	7.217	7.27039	7.37806	7.32436	7.35121	7.01308	7.39077	7.20193	7.37821	7.2185	7.09543
LMAN2	Q12907	VFPYISVMVNNGSLSYDHSK	8.30973	8.4684	8.21524	7.94678	8.50822	8.6292	8.37648	8.6138	8.4718	8.22566	8.56669	8.24557	8.64587	8.32833	8.29299
LMAN2L	Q9H0V9-3	VFPYISAMVNNGSLSYDHER	7.86998	8.02926	7.85924	7.52435	7.96024	8.00319	7.97892	8.06429	7.87052	7.65222	8.1361	7.88174	8.04277	7.9196	7.86834
LNPEP	Q9UIQ6-3	EETLLYDSNTSSMADR	1.08885	1.04091	1.07354	1.0587	1.03703	1.00699	1.01089	1.08058	1.06781	1.00694	1.01839	1.05889	1.07092	1.03852	1.02845
LNPEP	Q9UIQ6-3	KDSLNSSHPISSSVQSSEQIEEMFDSLSYFK	6.47262	6.84445	6.65853	7.08488	6.96646	7.20329	7.04098	6.91751	7.16446	6.70585	7.10602	6.90594	7.02101	6.61032	6.81566
LNPEP	Q9UIQ6-3	LFDDWMASNGTQSLPTDVMTTVFK	7.10595	7.43117	6.39649	1.09321	1.04099	1.05683	1.078	1.00236	1.016	1.0449	1.0986	1.08394	7.22114	6.24012	6.73063
LNPEP	Q9UIQ6-3	NQSIGLIQPFATNGK	7.14289	7.25748	7.05355	6.84805	7.36036	7.50184	7.12665	7.37474	7.35538	7.17202	7.46514	7.01336	7.24166	7.09548	7.2652
LNPEP	Q9UIQ6-3	YELSLHPNLTSMTFR	1.02508	1.07012	1.02461	6.54806	6.43865	6.65747	6.46866	6.73964	6.73665	6.36716	6.91765	6.25575	6.42513	6.45255	6.39771
LOX	P28300	AENQTAPGEVPALSNLRPPSR	6.8393	6.78349	7.09284	6.67585	6.78473	6.56697	6.94796	7.08664	6.80929	6.67245	6.7365	6.6084	6.83232	6.76253	6.68835
LOX	P28300	RRDPGAAVPGAANASAQQPR	6.33915	6.19595	6.23813	6.63822	6.68452	6.45362	6.5719	6.52629	6.47133	5.99291	6.44449	6.43109	6.53422	6.48296	6.58549
LPHN1	O94910-2	GPDLSNCTSPWVNQVAQK	6.2962	6.58452	6.44036	1.08841	1.02323	1.06161	1.08205	1.00869	1.04579	1.03373	1.09873	1.03821	1.05383	1.05832	1.07354
LPHN2	O95490-3	GPDLSNCTSHWVNQLAQK	6.99985	7.2476	7.12372	1.00895	1.00993	1.05601	1.06627	1.09837	1.09554	1.022	1.00697	1.05807	6.86253	5.97625	6.41939
LRFN1	Q9P244	DFANMTSLVHLTLSR	6.28658	6.49238	6.21526	6.40651	6.58951	6.6801	6.50444	6.42001	6.3647	6.36956	6.40173	6.28265	6.27583	6.47834	6.07332
LRFN1	Q9P244	MYQVQYNSSVDDSLVYR	6.59768	6.61419	6.58118	6.67795	6.71169	6.64422	6.52993	6.70872	6.29629	1.09001	1.08888	1.00773	1.09372	1.06109	1.08253
LRFN3	Q9BTN0	DLANMTGLLHLSLSR	5.91401	6.03665	5.79138	6.11488	6.01551	6.29179	5.81624	6.17887	6.05654	5.88208	6.05074	5.96641	6.21285	6.01995	5.8321
LRFN3;LRFN1	Q9P244	LLGNSSR	6.90076	7.24358	6.98926	7.37941	7.16871	7.27406	7.4014	7.1032	7.13638	7.14305	7.20263	7.06072	7.12597	7.35762	7.19931
LRIG1	Q96JA1-2	LHELVLSFNNLTR	1.02902	1.09421	1.05082	6.5073	6.55436	6.46024	6.80522	6.56267	6.565	6.62237	6.55552	6.5318	6.43591	6.60629	6.42162
LRIG3	Q6UXM1-2	LNNNELETIPNLGPVSANITLLSLAGNR	1.04246	1.00239	1.02561	1.08209	1.09131	1.06038	5.95745	5.91515	5.81858	1.02577	1.07546	1.04874	6.08671	5.86326	5.60028
LRP1	Q07954	FGHSPLVNLTGGLSHASDVVLYHQHK	6.50989	6.84835	6.47059	6.52197	6.389	6.74463	6.51942	6.39311	6.64572	1.08433	1.03563	1.01465	6.56156	6.31968	6.52609
LRP1	Q07954	FGTCSQLCNNTK	6.99745	7.03161	7.07867	6.83876	6.74516	6.93237	6.85048	6.59282	6.66364	6.17693	6.6987	6.51672	6.3985	6.92425	6.97905
LRP1	Q07954	GVTHLNISGLK	7.05547	7.03762	7.12505	7.47571	6.97982	7.25146	6.92055	6.82064	6.82617	6.64719	6.71012	6.58427	6.96083	6.82429	7.07628
LRP1	Q07954	LGCQHHCVPTLDGPTCYCNSSFQLQADGK	6.23635	6.57838	6.66299	1.05948	1.08075	1.0431	1.01578	1.02575	1.07308	1.07868	1.09567	1.0929	6.25288	6.19565	6.31012
LRP1	Q07954	LNLDGSNYTLLK	7.09412	7.13935	7.04889	7.15528	7.07888	7.23169	6.7811	6.83645	6.8918	1.05458	1.06615	1.07023	7.031	6.79013	7.01504
LRP1	Q07954	LTSCATNASICGDEAR	7.16143	7.17994	7.23453	6.90221	6.94187	6.86256	6.92145	6.79226	6.72386	1.07337	1.05622	1.07355	6.48334	6.97223	6.99118
LRP1	Q07954	LYWISSGNHTINR	6.98142	7.21746	6.29842	1.09512	1.09958	1.09259	1.01876	1.05966	1.01108	1.04976	1.04647	1.06977	1.08166	1.01591	1.0059
LRP1	Q07954	VDIPQQPMGIIAVANDTNSCELSPCR	6.83149	6.86241	6.86921	1.08816	1.07717	1.03874	6.33296	6.43235	6.53173	6.13715	6.50582	6.32148	6.64347	6.72691	6.62835
LRP1	Q07954	VNRFNSTEYQVVTR	6.83358	6.96834	6.96144	1.0245	1.09411	1.02144	1.02403	1.03097	1.00592	1.0209	1.02084	1.09868	6.70841	6.81681	6.60001
LRP4	O75096	RADLNGSNMETVIGR	6.27989	6.43361	6.23908	6.32742	6.23963	6.41521	6.52889	6.57602	6.45897	6.02169	6.48871	5.9274	6.54534	6.32339	6.45093
LRP4	O75096	VLINNSLDEPR	7.20152	7.17242	7.23062	1.06256	1.00326	1.0889	7.49987	7.41268	7.33606	7.02676	7.2184	7.18022	7.35848	7.19179	7.29935
LRP8	Q14114-4	APSISPSTLSPATSNHSQHYANEDSK	6.62607	6.74016	6.58135	6.92448	7.05125	6.94654	7.04432	7.04807	7.04058	6.59504	6.79788	6.69646	1.0668	1.02572	1.07182
LRPAP1	P30533	VIDLWDLAQSANLTDKELEAFREELK	5.61682	6.42124	5.38757	1.01955	1.01024	1.05519	1.00652	1.06679	1.06604	5.26768	6.0147	5.64119	5.46596	5.62449	5.30743
LRRC24	Q50LG9	LYLHNNSLR	6.08107	5.98431	5.66019	6.28859	6.22191	6.31669	6.18236	6.25315	6.25598	6.03461	6.30055	5.98513	6.38168	6.12897	6.20124
LRRC8A	Q8IWT6	GWAAPGPEPTYPNSTILPTPDTGPTGIK	6.89047	7.05324	6.97185	1.08817	1.07758	1.0897	1.07878	1.01885	1.08869	1.01347	1.09792	1.00384	1.05463	1.08323	1.04592
LRRC8B	Q6P9F7	ASMNTSSNPGTPLPLPLR	6.83934	6.97668	6.74069	7.10074	7.02532	7.06619	6.81315	7.06621	6.945	6.72895	7.09282	6.81579	7.0111	6.75113	6.88111
LRRN1	Q6UXK5	IPSNLSSDTQVLLLQSNNIAK	6.72675	7.02685	6.79904	7.18817	7.09652	7.36298	7.09689	7.36135	7.24916	7.05272	7.36536	6.68729	7.21017	7.13363	6.97432
LTBP1	Q14766	YVQDQVAAPFQLSNHTGR	1.08143	1.0754	1.04095	1.01168	1.07796	1.0598	6.96778	6.9904	6.94515	1.0455	1.01098	1.02849	6.76652	7.14439	6.69878
M6PR	P20645	EAGNHTSGAGLVQINK	8.74467	8.79225	8.68493	9.0374	8.70644	9.02534	8.90432	8.89028	8.79165	8.53427	8.65021	8.59473	8.76548	8.70757	8.74361
M6PR	P20645	LNETHIFNGSNWIMLIYK	5.99958	6.81202	6.4058	1.0885	1.04631	1.06817	1.0991	1.09835	1.09458	1.0544	1.0946	1.06947	5.79976	5.59175	5.38374
MAN2A1	Q16706	DSVINLSESVEDGPK	6.54049	6.77199	6.66198	6.74652	6.76393	6.9525	6.95065	7.04043	6.8463	6.69522	6.77599	6.67567	6.52811	6.70458	6.68846
MAN2A1	Q16706	FIVESLTPSSLSLMHSPPGTQNISEINLSPMEISTFR	6.5071	6.90652	6.10769	1.06832	1.06002	1.09045	1.03529	1.04927	1.02291	1.00112	1.05953	1.0392	6.80517	6.77661	6.83374
MAN2A2	P49641-1	NLGFNCTTSQGK	7.09286	7.18487	7.136	6.56559	6.85708	7.14858	7.18088	7.22401	7.26715	1.08634	1.05891	1.07892	1.08317	1.0836	1.09473
MAN2A2	P49641-1	RANLTSMLIQR	6.35	6.4489	6.4439	6.42137	6.32166	6.44806	6.44861	6.51612	6.57054	6.05629	6.27278	6.10903	6.50805	6.50523	6.40309
MAN2B1	O00754-2	LEHQFAVGEDSGRNLSAPVTLNLR	7.14155	7.26428	7.20291	7.15547	7.24815	7.34083	1.07883	1.06958	1.01501	7.05936	7.27348	7.18587	7.2853	7.36321	7.20739
MAN2B1	O00754-2	LNQTEPVAGNYYPVNTR	7.56087	7.66952	7.41183	7.38261	7.66902	7.54432	7.59855	7.88206	7.57928	7.29412	7.68842	7.48243	7.73493	7.53923	7.48567
MAN2B2	Q9Y2E5-2	RPYVSYVNNSIAR	1.07269	1.02263	1.05835	6.51338	6.47483	6.66536	6.69364	6.78904	6.6582	6.20408	6.49673	6.52433	6.49752	6.36468	6.34359
MARCKSL1	P49006	GEGESPPVNGTDEAAGATGDAIEPAPPSQGAEAK	1.06447	1.06604	1.06977	1.02501	1.08587	1.027	6.79619	6.58855	7.00383	1.01581	1.08424	1.0898	1.09816	1.06232	1.07149
MBTPS1	Q14703	YAESDPTVPCNETR	7.05318	7.10442	7.07561	6.4645	6.99772	7.155	7.35888	7.18988	7.07006	7.10653	7.2777	6.94048	6.80907	7.12264	6.95715
MCOLN1	Q9GZU1	GGGDPWTNGSGLALCQR	6.21027	6.49272	5.92955	1.01742	1.04215	1.06629	1.03012	1.02158	1.04977	1.01271	1.09314	1.06877	1.08552	1.09917	1.0006
MCOLN1	Q9GZU1	LVNVTIHFR	6.0524	6.20495	5.90998	6.3439	6.10673	6.404	1.05886	1.08297	1.03146	6.13702	6.23307	5.98686	6.45514	6.27781	6.06605
MEGF8	Q7Z7M0-2	ALLTNVSSVALGSR	7.91631	7.98677	7.79582	8.19002	7.97542	8.03248	8.00247	8.12034	8.12005	7.78556	8.08455	7.78279	8.09896	7.92206	7.90343
MEGF8	Q7Z7M0-2	VNSTELFHVDR	7.13988	7.1811	6.99182	7.39776	7.39451	7.33419	7.36475	7.30552	7.37172	7.20394	7.27007	7.12792	7.20628	7.28221	7.17892
MELK	Q14680-3	ETPIKIPVNSTGTDK	6.15421	6.34108	6.24764	6.81544	6.77206	6.72867	6.36915	6.5629	6.59914	1.05914	1.01174	1.06057	6.49755	6.40447	6.44002
MFAP4	P55083	RFNGSVSFFR	6.66164	6.75473	6.29223	6.96702	6.64699	6.74067	6.92799	6.93343	6.98816	6.8843	7.01506	6.40021	6.92497	6.87372	6.832
MFAP4	P55083	VDLEDFENNTAYAK	8.03863	8.08302	7.82458	7.93657	7.94636	8.05296	8.31448	8.26777	8.19291	8.15139	8.34047	7.96232	8.2663	8.29677	7.95146
MFI2	P08582	CGNMSEAFR	6.17091	6.21977	5.82089	6.33184	6.48954	6.17415	6.26395	6.30675	6.21425	5.95302	6.32682	6.1604	6.14469	6.05905	6.24147
MFI2	P08582	DCDVLTAVSEFFNASCVPVNNPK	6.0056	6.42647	6.21604	1.09653	1.05321	1.02505	1.06357	1.07548	1.03139	1.03563	1.02699	1.00498	1.04374	1.04217	1.06909
MGAT4B	Q9UQ53-2	LFNTSVEVLPFDNPQSDKEALQEGR	6.45352	6.77988	6.60496	6.74857	6.83257	6.8571	6.88918	6.9149	6.86346	6.68572	6.69759	6.61286	6.80574	6.74255	6.50711
MGAT5	Q09328	VDNLVVNGTGTNSTNSTTAVPSLVALEK	6.58542	6.80921	6.33624	6.69564	6.41273	6.55419	1.09385	1.03063	1.04742	6.49679	6.65695	6.57687	6.5461	6.38942	6.5881
MIA3	Q5JRA6-2	HSTAEETATLVMAPPLEEGLGGAMEEMQPLHEDNFSR	1.06786	1.01539	1.05209	1.07673	1.05565	1.06364	7.36542	7.41627	7.31457	1.01298	1.01441	1.01345	1.07929	1.06226	1.08144
MIA3	Q5JRA6-2	IQQESLGSAPLMGDDHPNASRDSVEGDALVNGAK	6.85877	7.01722	6.69088	7.16791	7.04904	7.34646	7.21449	7.27939	7.33781	6.86476	7.08818	6.66008	7.01938	6.9886	7.20051
MIA3	Q5JRA6-2	LKVPESENNKTSNSSQVSNEQDK	6.69282	7.12884	6.36247	6.91031	6.93782	6.8828	7.00835	7.00278	6.89958	6.46812	6.45335	6.42422	6.12387	6.93643	6.81254
MINPP1	Q9UNW1-3	NATALYHVEAFK	7.3727	7.69427	7.79809	7.78089	7.86442	8.05212	7.72187	7.66582	7.95621	7.57357	7.81548	7.56347	7.7613	7.477	7.58586
MPZL1	O95297-3	EIFVANGTQGK	8.20219	8.30538	8.25818	8.69264	8.43514	8.62786	8.5064	8.46549	8.40215	8.13841	8.32488	8.28126	8.37569	8.37729	8.27202
MPZL1	O95297-3	KDASINIENMQFIHNGTYICDVK	7.40383	7.73741	7.84233	7.78297	7.69501	7.87094	7.67245	7.79355	7.79441	7.41693	7.8597	7.58518	7.77432	7.68994	7.45059
MRC2	Q9UBG0	GTDPSLSPSPAALPPAPGTELSYLNGTFR	7.2121	7.23704	7.14402	7.15326	7.11201	7.19451	7.13589	7.04607	6.97456	6.81189	7.03482	6.94725	7.33467	7.23853	7.06689
MRC2	Q9UBG0	VTPACNTSLPAQR	7.48378	7.49057	7.28328	6.84054	6.98117	7.2426	7.15828	7.05107	6.95757	6.81587	7.00033	6.86793	7.25963	7.2986	7.27563
MSR1	P21757-2	VLNNITNDLR	1.04557	1.09283	1.07207	6.86087	6.65494	6.44901	1.09866	1.06876	1.03296	1.0788	1.06382	1.02726	1.04545	1.08648	1.02819
MXRA5	Q9NR99	IPHYSNGRLPFFTNK	6.58909	6.73176	6.37482	6.84346	6.53866	6.78894	6.57632	6.88757	6.79032	6.80052	7.10127	6.95089	6.81365	6.58255	6.75032
MXRA5	Q9NR99	IQRFEVLKNGTLVIR	6.72415	6.76705	6.58146	6.76322	6.52656	6.65263	6.58066	6.57918	6.84123	6.41654	6.71281	6.31695	6.80978	6.34595	6.81796
MXRA5	Q9NR99	ITVHGNGSLDIR	7.07452	7.23147	6.91757	7.33089	6.18227	6.90886	6.98915	7.07045	7.20724	7.04869	7.21612	6.82377	7.19628	6.98335	7.18051
MXRA5	Q9NR99	LENISLPPGLSIHIHCTAK	7.0353	7.14414	6.76497	1.00337	1.01211	1.07259	6.82302	6.82523	7.0177	6.59061	7.06999	6.8303	7.03698	6.69875	7.04196
MXRA5	Q9NR99	VFANGTLVVK	7.84118	6.15652	5.98607	6.04612	6.00182	6.09041	1.07772	1.06283	1.08844	1.0337	1.09366	1.0757	6.37331	6.2808	6.18828
MXRA5	Q9NR99	VSLLDNGTLTVR	7.76764	7.8824	7.56294	7.62845	7.56117	7.69572	7.61668	7.72439	7.79338	7.71616	7.80919	7.60779	7.97977	7.55789	7.8505
NAAA	Q02083-3	FNVSLDSVPELR	7.24864	7.34251	6.95366	7.55159	7.39037	7.70959	7.35473	7.53739	7.43785	7.17506	7.38295	7.24386	7.2855	7.30786	7.35305
NAGA	P17050	LGIYADMGNFTCMGYPGTTLDK	7.14299	7.24073	7.15001	7.27661	7.19065	7.36256	7.06557	7.24619	7.03428	7.13331	7.23288	7.03374	7.20874	7.28228	7.13519
NAGA	P17050	MAAALNATGRPIAFSCSWPAYEGGLPPR	7.05064	7.14618	6.96039	1.04867	1.07371	1.09548	1.08573	1.00169	1.04607	7.13354	7.21468	7.17411	7.10598	7.10631	7.10665
NCAM1	P13591-5	DGQLLPSSNYSNIK	6.26814	8.45062	8.44611	8.4063	6.2444	8.60101	8.40958	8.38334	8.43583	8.46325	8.70664	8.42336	6.49041	8.46661	8.42131
NCAM1	P13591-5	IYNTPSASYLEVTPDSENDFGNYNCTAVNR	7.64284	7.86356	7.79539	6.46694	7.70272	7.51827	7.44409	7.58151	7.42015	7.58209	7.93165	7.68116	7.71529	7.58821	7.5953
NCEH1	Q6PIU2-3	LNWTSLLPASFTK	6.77818	7.14468	6.09831	1.0754	1.01074	1.08226	1.0062	1.04945	1.09689	6.09561	6.61729	5.57394	6.82099	5.95344	5.38462
NCLN	Q969V3-2	VIYNLTEK	8.64821	8.68809	8.60152	8.93213	8.84655	8.91835	8.90574	8.89898	8.84444	8.68278	8.87341	8.73278	8.85552	8.74064	8.70973
NCSTN	Q92542-2	ALYELAGGTNFSDTVQADPQTVTR	7.22763	7.42555	7.14051	7.6123	7.68317	7.79802	7.47266	7.82919	7.65012	7.35298	7.57601	7.22488	7.53291	7.44394	7.37431
NCSTN	Q92542-2	ANNSWFQSILR	7.2564	7.36636	7.31138	1.05905	1.08012	1.09207	1.0381	1.06402	1.08033	1.07429	1.09355	1.08938	1.03182	1.00411	1.09425
NCSTN	Q92542-2	DLYEYSWVQGPLHSNETDRLPR	7.30666	7.72876	7.51771	1.07943	1.08632	1.00908	1.02816	1.03439	1.00243	1.07459	1.0828	1.00407	7.67861	6.78035	6.55309
NCSTN	Q92542-2	KIYIPLNK	7.45365	7.55382	7.38642	7.73535	7.60956	7.62537	7.72185	7.82952	7.54492	7.41269	7.70286	7.42075	7.60774	7.52533	7.44291
NCSTN	Q92542-2	LLNATHQIGCQSSISGDTGVIHVVEK	1.04914	1.03288	1.00391	1.07377	1.08516	1.01208	7.63125	7.60665	7.65585	1.0513	1.03227	1.07814	1.03345	1.08604	1.0915
NCSTN	Q92542-2	NISGVVLADHSGAFHNK	7.13348	7.26499	7.2497	8.0226	7.66598	7.85342	7.42505	7.65678	7.98216	7.22004	7.61272	7.06022	7.55496	7.40826	7.56471
NCSTN	Q92542-2	PINTTGTLKPDDR	6.53068	6.68688	6.51385	6.9012	6.88147	6.85735	6.88961	7.08224	6.8772	6.80039	7.0145	6.90744	6.80213	6.76172	6.72213
NCSTN	Q92542-2	RPNQSQPLPPSSLQR	1.05738	1.00623	1.00044	7.07804	6.66373	7.49234	1.02377	1.01493	1.00165	1.03843	1.07323	1.0546	1.02971	1.01991	1.03633
NDST1	P52848-2	GVLPGEDWTVFQSNHSTYEPVLLAK	6.73411	7.06289	6.8985	1.04209	1.04695	1.05358	1.01866	1.07202	1.08151	1.08021	1.05123	1.02365	1.09991	1.08235	1.06574
NDST2	P52849	AHGDPVALNYTFYQVISASSQTPLALR	5.80516	6.16374	5.98445	6.44537	6.21076	6.67998	6.05547	6.2991	6.17729	1.05647	1.00136	1.0243	6.20837	5.9941	6.05309
NDST2	P52849	FLGITPFLNYTR	6.45322	6.70597	6.45843	6.79593	6.70578	6.98808	6.63836	6.86649	6.81059	6.5516	6.7744	6.50828	6.86238	6.61595	6.55867
NEO1	Q92859-3	GSSVILNCSAYSEPSPK	7.69237	7.79331	7.67998	7.79409	7.7423	7.84587	7.76091	7.7798	7.76605	7.50876	7.93117	7.51847	7.75917	7.81556	7.70277
NEO1	Q92859-3	VENTSHPGEMQVTIQNLMPATVYIFR	7.688	7.90476	7.56291	7.84875	7.78016	8.11219	7.567	7.81842	7.82566	7.67893	7.8336	7.39041	7.97197	7.73889	7.79406
NEO1	Q92859-3	VIKLPSGMLVISNATEGDGGLYR	7.69563	7.81489	7.59967	7.76551	7.84931	7.86411	7.75916	7.92363	7.79262	7.68437	8.06074	7.46231	7.9628	7.74668	7.63737
NFASC	O94856-9	EAWNNVTVWGSR	6.92044	7.32349	7.12197	1.0295	1.06455	1.00547	1.06649	1.03805	1.066	1.07666	1.06298	1.02922	6.94049	6.32292	5.70535
NFASC	O94856-9	HNFGPGTDFVVEYIDSNHTKK	6.67051	7.02186	6.75861	6.54903	6.64158	6.42616	6.49443	6.62527	6.14574	6.43692	6.43366	6.4304	6.7724	6.69369	6.73304
NFASC	O94856-9	NGQGSNLDGGNYHVYENGSLEIK	7.12995	7.47459	7.35998	6.95818	7.62023	7.55165	7.33892	7.40661	7.03537	7.35596	7.56309	7.25638	7.4607	7.41145	7.00502
NFASC	O94856-9	NNMEITWTPMNATSAFGPNLR	6.98318	7.1227	7.05294	1.066	1.02323	1.03305	1.0623	1.04884	1.03955	1.09364	1.02229	1.0233	7.13071	6.37576	6.75323
NFASC	O94856-9	QIVENFSPNQTK	7.41224	7.50287	7.22067	7.66323	7.44131	7.63882	7.44848	7.485	7.5094	7.34618	7.56461	7.18911	7.49105	7.46194	7.49168
NHLRC3	Q5JS37	LSQDFMILWLHGENGTGPAK	6.46792	6.742	6.60496	1.05393	1.09133	1.06541	1.0055	1.06383	1.0147	1.05354	1.02674	1.06138	1.09299	1.01534	1.00361
NOMO2;NOMO1;NOMO3	Q5JPE7-3	ENVGIYNLSK	7.88531	7.89497	7.87565	7.88751	7.96189	7.95636	8.0981	8.00876	7.93702	7.8259	7.97098	7.96293	7.87627	7.97045	7.80468
NOMO2;NOMO1;NOMO3	Q5JPE7-3	LENITTGTYTIHAQK	7.50669	7.73241	7.53781	7.01064	7.72584	7.09618	7.85368	7.45334	7.30344	7.81132	7.59873	7.76762	7.22041	7.76398	7.26701
NOMO2;NOMO1;NOMO3	Q5JPE7-3	VTNSNANAASPLIVAGYNVSGSVR	8.26808	8.38884	8.27175	8.34479	8.38134	8.57931	8.35717	8.51171	8.49954	8.12589	8.40048	8.1315	8.45061	8.26164	8.23608
NOTCH2	Q7Z3S9-3	DGYEPCVNEGMCVTYHNGTGYCK	7.27869	7.38314	7.34441	7.06091	6.9857	7.13613	6.81023	6.96425	6.88724	6.4669	7.10919	6.77737	6.80087	6.98868	7.17649
NPC1	O15118	LIASNVTETMGINGSAYR	6.38603	6.55833	6.36779	1.06196	1.08789	1.07427	6.60828	6.92472	6.7665	1.097	1.02449	1.07691	1.0692	1.05988	1.09605
NPC1	O15118	NYKNPNLTISFTAER	7.06887	7.37139	6.95771	7.24252	7.32259	7.42057	7.22251	7.49679	7.45692	6.88742	7.3251	6.91007	7.29792	7.16808	7.1888
NPC1	O15118	QSQFLNVTATEDYVDPVTNQTK	6.45498	6.86681	6.54971	6.75266	6.87528	6.9979	6.72053	6.62279	6.6562	6.41241	6.70629	6.3091	6.74756	6.52636	6.63015
NPC1	O15118	VDNITDQFCNASVVDPACVR	6.97437	7.02588	6.79679	6.92535	6.73526	7.11544	6.64589	6.88848	7.234	6.38875	6.80571	6.51471	6.59109	6.83779	6.94516
NPR1	P16066	ENSSNILDNLLSR	1.07832	1.0324	1.06115	6.6195	6.24437	6.43193	1.06593	1.00499	1.07095	1.06731	1.01562	1.03719	1.05199	1.09967	1.08814
NPTN	Q9Y639-3	DSPVLPVTLQCNLTSSSHTLTYSYWTK	7.30506	8.02632	6.73187	1.06171	1.03545	1.08727	1.09493	1.08678	1.00272	7.31068	7.88775	6.73362	7.66569	6.78045	7.22307
NPTN	Q9Y639-3	KKENGMPMDIVNTSGR	7.04708	7.21537	7.11963	7.18738	7.20312	7.23282	7.33816	7.18065	7.1111	7.11204	7.23356	7.16337	7.05602	7.26024	7.00722
NRCAM	Q92823-4	ERPPTFLTPEGNASNKEELR	6.43303	6.68583	6.44185	6.63351	6.45769	6.86213	6.22307	6.45932	6.55578	6.00973	6.31951	6.16462	6.45689	6.51654	6.60313
NRCAM	Q92823-4	GSALHEDIYVLHENGTLEIPVAQK	7.38362	7.57207	7.28273	7.39787	7.37142	7.49315	7.27007	7.1303	7.32932	7.21586	7.30267	7.25927	7.59218	7.28729	7.41859
NRCAM	Q92823-4	VISVDELNDTIAANLSDTEFYGAK	1.04454	1.03047	1.07578	1.07417	1.09966	1.033	1.09883	1.0996	1.03786	1.04839	1.09647	1.05256	1.07082	1.06346	1.06209
NRCAM	Q92823-4	VNVVNSTLAEVHWDPVPLK	7.50175	7.735	6.62329	1.08066	1.04183	1.03051	1.02501	1.02914	1.02149	1.03834	1.03511	1.0202	1.03826	1.04001	1.05459
NRCAM	Q92823-4	YQPINSTHELGPLVDLK	7.77308	7.70963	7.54699	7.75088	7.63543	7.84173	7.54797	7.62412	7.619	7.36396	7.66524	7.25862	7.9143	7.84168	7.89321
NTN3	O00634	APLNVTLTVPLGK	8.15802	8.19039	8.13977	8.38581	8.2043	8.30014	8.23801	8.29362	8.28321	8.08039	8.24936	7.97948	8.44877	8.10579	8.23648
NUDCD2	Q8WVJ2	FQKENPGFDFSGAEISGNYTK	7.08309	6.74539	6.56649	7.37508	7.3975	8.03998	7.70289	7.63856	7.76722	6.37145	6.99235	7.48323	7.63195	7.40139	7.51086
NXPH4	O95158	AWSWAWPTNHTGALAR	6.64297	7.09381	5.96745	1.09286	1.09178	1.09685	1.06534	1.0461	1.0705	1.02451	1.05891	1.06912	1.00778	1.08236	1.07249
OGFOD3	Q6PK18	FMFMEEGANKTVEPR	1.00607	1.00859	1.09446	1.06762	1.09112	1.00792	1.02979	1.01689	1.0791	6.44037	6.53613	6.34461	1.05026	1.00357	1.06899
OLFM1	Q99784-5	LDPVSLQTLQTWNTSYPK	1.08351	1.09504	1.0103	1.01569	1.05047	1.06601	1.06055	1.08154	1.06232	1.03653	1.0051	1.00721	1.09257	1.00226	1.02154
OLFM1	Q99784-5	VQNMSQSIEVLDRR	7.46195	7.55186	7.31966	8.13028	7.78581	7.96613	7.62725	7.74688	7.79813	7.65389	7.83053	7.67369	7.81749	7.50651	7.59764
OLFM2	O95897	VQNVSQSMEVLELR	7.88933	8.07773	7.7891	8.31102	8.06688	8.27557	8.05247	8.21005	8.01161	7.90203	8.14378	7.88955	8.06298	7.99429	7.85959
OSTM1	Q86WC4	ELLLDFANSSAELTGCLVR	6.34075	6.78444	6.14912	6.78453	6.34207	7.22698	6.97562	7.0389	6.90179	6.33355	6.6846	6.32175	6.84546	6.74339	6.61065
OSTM1	Q86WC4	MNELENKAEPGTHLCIDVEDAMNITR	7.22934	7.36118	7.33874	6.49979	6.98501	7.47023	7.24442	7.37939	7.29557	6.98875	7.22303	6.96743	7.05949	7.20555	7.17857
P2RX4	Q99571-3	AAENFTLLVK	6.50645	6.59333	6.62283	7.78929	6.99134	7.46051	6.61762	6.66789	6.74211	6.74265	6.83864	7.12466	6.824	6.43239	6.4918
P4HA1	P13674-3	DMSDGFISNLTIQR	8.64864	8.73795	8.76521	8.87824	8.80546	8.863	8.76425	8.81382	8.75356	8.59668	8.7503	8.81867	8.8034	8.8433	8.64013
P4HTM	Q9NXG6-2	LVANESVPFETSCR	6.90888	7.04029	6.74441	1.04314	1.04909	1.05353	6.86347	6.85417	6.87276	6.63591	6.8473	6.42452	6.63185	6.6921	6.7255
PBXIP1	Q96AQ6-3	LQGLENWGQDPGVSANASK	8.25209	8.52488	7.61334	1.06891	1.09581	1.03251	6.84944	7.37524	7.11234	6.21174	8.0018	7.20179	8.00575	7.26662	6.32159
PCDHB3	Q9Y5E6	NSLQNYTITPNSHFHVLTR	7.39653	7.42213	7.37726	7.64648	7.43577	7.61978	7.56198	7.95299	7.91013	7.50814	7.98897	7.24754	7.69543	7.65174	7.41026
PCDHB3;PCDHB11;PCDHB14;PCDHB18P;PCDHB16;PCDHB15;PCDHB5;PCDHB9;PCDHB2;PCDHB10;PCDHB8	Q9Y5E6	VLVLDANDNSPFVLYPLQNGSAPCTELVPR	7.1044	7.32242	6.91321	6.19334	7.31606	7.68152	6.38827	7.73178	7.66001	7.35738	7.74127	7.17442	7.49386	7.62782	7.1856
PCDHGB4;PCDHGB7;PCDHGB1;PCDHGB2;PCDHGB5	Q9UN71-2	DQGSPALSANVSLR	6.35697	6.4205	6.38873	6.83769	6.55351	6.98225	6.50525	6.78193	6.78217	1.04032	1.08676	1.01606	1.09784	1.09654	1.08862
PCDHGC3	Q9UN70-2	VLDANDNAPVFNQSLYR	1.04433	1.07227	1.0922	7.04739	6.84742	6.89074	6.85718	7.15052	6.92098	6.70853	7.05409	6.58951	6.84659	6.8485	6.52284
PCSK2	P16519-2	RGDLNINMTSPMGTK	6.3073	6.32581	6.31655	6.59781	6.49496	6.70066	6.49961	6.49973	6.4995	6.05046	6.44498	6.24772	1.06865	1.01726	1.08075
PCSK2	P16519-2	RNPEAGVATTDLYGNCTLR	6.54999	6.68969	6.45629	6.75531	6.7676	6.74302	6.62378	6.51541	6.56685	6.29914	6.80837	6.55375	6.63558	6.67087	6.73063
PCYOX1	Q9UHG3-2	GELNTSIFSSRPIDK	7.75516	7.83769	7.7665	8.0121	7.90422	7.88285	8.01464	7.95952	7.95901	7.75719	7.85727	7.78374	7.87381	7.86567	7.71351
PCYOX1	Q9UHG3-2	LLHALGGDDFLGMLNR	7.16049	7.11764	7.13907	1.08922	1.06209	1.02928	7.07249	7.18023	7.12636	1.0299	1.08507	1.05546	1.03893	1.04072	1.07102
PDGFC	Q9NRA1-3	IITVSTNGSIHSPR	7.39672	7.48041	7.52829	7.60814	7.32361	7.66108	1.06706	1.00147	1.05863	7.10311	7.24805	7.08805	7.47373	7.2159	7.51512
PGAP1	Q75T13-4	LHIAQPENNTHVALFK	6.90654	7.10085	6.88606	7.1471	7.08247	7.01784	6.91786	6.74796	6.90081	6.62553	6.86693	6.74623	6.83075	6.92761	6.87918
PGAP3	Q96FM1-2	DCVLQCEEQNCSGGALNHFR	6.89729	6.9918	6.82767	6.54483	6.55261	6.53706	6.53121	6.46967	6.47745	6.09435	6.58849	6.61053	6.68996	6.6327	6.74722
PICALM	Q13492-4	LVSDDLDSSLANLVGNLGIGNGTTK	1.03645	1.09316	1.02945	1.05196	1.09776	1.00941	1.06281	1.09246	1.03895	1.00474	1.04657	1.02174	1.05199	1.05374	1.08534
PIEZO1	Q92508	HMLALAPNSTAR	6.55136	6.64785	6.55903	6.76485	6.82125	6.87766	6.68928	6.84837	6.73767	6.4528	6.79361	6.61874	6.67273	6.56137	6.74606
PIEZO1	Q92508	RELYNGTADITLR	7.40986	7.421	7.39525	7.56857	7.55818	7.63944	7.3343	7.46407	7.50051	7.12369	7.48738	7.43026	7.47927	7.16968	7.46242
PIGN	O95427	GWKENPVEFDSLFNESK	6.64412	6.72902	6.61922	6.80965	6.90686	6.87334	6.65008	6.74362	6.8101	6.70126	6.77221	6.63335	6.90911	6.83623	6.79905
PIGN	O95427	NNQSLFSK	6.94178	7.04224	6.79564	7.06619	7.05841	7.02023	6.99934	6.97267	6.85388	6.79373	6.99019	6.70804	6.83902	6.97088	6.9818
PIGT	Q969N2-3	KTYAIYDLLDTAMINNSR	7.53566	7.6588	7.6455	7.6325	7.65345	7.79285	7.59766	7.73984	7.70699	7.36573	7.73982	7.55979	7.90817	7.54914	7.58197
PKD1	P98161-2	LLSTAGTPENGSEPESR	6.19065	6.27667	6.19658	6.6009	6.23363	6.39995	6.49044	6.46984	6.47006	6.04541	6.34081	6.19311	6.24713	6.29472	6.20967
PLA2G15	Q8NCC3-2	VFVQTPTINYTLR	7.51396	7.55305	7.54846	7.60612	7.64768	7.84287	7.64364	7.82734	7.81922	7.46011	7.73143	7.50565	7.86013	7.6801	7.64486
PLA2G3	Q9NZ20	ANTTALQDPMVSPR	1.092	1.04255	1.08847	6.15458	5.92077	6.3884	6.49586	6.68537	6.60311	1.0937	1.09222	1.05085	5.82291	5.97334	5.89812
PLBD2	Q8NHP8-2	HPDAVAWANLTNAIR	6.44605	6.867	6.65652	1.08446	1.09014	1.0693	1.0981	1.01951	1.04671	1.03923	1.06045	1.0675	1.06275	1.0749	1.0339
PLBD2	Q8NHP8-2	RNQSLVQDMDSMVR	6.4435	6.4659	6.06714	6.75144	6.53365	6.7073	6.6157	6.62999	6.56517	6.25826	6.64356	6.23407	6.42819	6.44663	6.45496
PLD3	Q8IV08	AFLLSLAALRDNHTHSDIQVK	7.33134	7.76994	7.17089	7.66543	7.29744	7.77042	7.48469	7.79621	7.70113	7.08399	7.50872	6.95423	7.59133	7.28556	7.43614
PLD3	Q8IV08	ELGVVMYNCSCLAR	7.55896	7.71972	7.80258	7.73183	7.62231	7.84135	7.6326	7.83882	7.72077	7.45223	7.79721	7.5632	7.4838	7.67523	7.43249
PLD3	Q8IV08	YNQETPMEICLNGTPALAYLASAPPPLCPSGR	6.58755	6.56239	6.53724	6.76397	6.53234	6.99561	6.59547	6.84102	6.71824	6.24492	6.80631	6.46539	6.37196	6.77914	6.57555
PLOD1	Q02809	REQINITLDHR	7.4125	7.51698	7.4532	7.72961	7.46549	7.59755	7.56449	7.55029	7.49255	7.26856	7.39775	7.22983	7.39409	7.31035	7.34086
PLOD2	O00469	IVGPEENLSQAEAR	1.02002	1.06852	1.09169	6.51943	6.58572	6.652	1.01669	1.06467	1.09679	1.04751	1.05988	1.03605	1.05103	1.08444	1.09856
PLOD2	O00469	LTHLHEGLPVKNGTR	7.23616	6.84973	7.35259	8.17681	7.56063	7.60989	7.39255	7.55771	7.52849	6.88446	7.43958	7.75614	7.35554	7.05529	7.54651
PLOD2	O00469	REAINITLDHK	6.95475	7.0101	7.00305	7.49138	7.2617	7.66923	7.39083	7.33875	7.28795	6.89458	7.10428	7.1245	6.97209	7.01517	6.9791
PLOD2	O00469	YNCSIESPR	6.8009	6.84576	6.87581	1.09813	1.02655	1.05875	1.09027	1.05919	1.09948	6.68985	6.90652	7.0866	6.89745	6.97973	6.81517
PLOD3	O60568	EQYIHENYSR	7.47221	7.88903	7.97592	7.25993	7.81197	7.23601	8.24116	7.56525	7.29418	7.86444	7.86169	8.14331	7.58877	7.93712	7.47767
PLTP	P55058	EGHFYYNISEVK	6.69404	6.76455	6.7293	6.82136	7.02355	6.82742	7.04931	7.03627	7.04279	7.03901	7.14796	7.09349	1.02865	1.07233	1.09379
PLTP	P55058	GAFFPLTERNWSLPNR	1.06489	1.04904	1.01729	1.08418	1.03034	1.08532	1.04385	1.0633	1.07722	1.00725	1.00574	1.04612	1.08592	1.09883	1.05806
PLTP	P55058	IYSNHSALESLALIPLQAPLK	7.32618	7.41696	7.31517	7.52316	7.57706	7.60903	7.76591	7.88374	7.68708	7.58219	7.75081	7.39864	7.61658	7.69954	7.25537
PLTP	P55058	VSNVSCQASVSR	6.90446	7.00963	6.79929	6.64239	6.88712	6.39766	7.41643	6.98751	6.77014	1.06951	1.09186	1.0074	6.50238	7.19802	6.8502
PLXNA1	Q9UIW2	YNYTEDPTILR	7.17284	7.21159	7.1341	7.22097	7.41512	7.34627	7.47137	7.46156	7.40132	7.1406	7.43926	7.33662	7.27768	7.29073	7.07183
PLXNA2	O75051	FYNCSAHQLCLSCVNSAFR	6.4557	6.5265	6.44937	1.04005	1.01233	1.09585	6.47316	6.38675	6.55957	1.05186	1.08485	1.06194	1.09907	1.0135	1.08481
PLXNB2	O15031	ALSNISLR	1.01105	1.02733	1.04905	8.08319	8.02953	8.13685	1.0442	1.06457	1.02092	1.05097	1.0427	1.00267	7.9812	7.9441	8.0183
PLXNB2	O15031	EAESLQPMTVVGTDYVFHNDTK	7.66996	7.72384	7.81017	7.90044	7.97358	7.98304	8.15694	7.97726	7.88982	7.63792	7.95448	7.7818	7.94671	7.83877	7.81877
PLXNB2	O15031	GGLNLTAVTVAAENNHTVAFLGTSDGR	6.7134	7.1291	6.51121	6.61113	6.80069	7.3729	1.08366	1.07027	1.09887	6.5275	6.76786	6.30431	6.72927	6.65783	6.97947
PLXNB2	O15031	ISVAGRNCSFQPER	1.03184	1.05592	1.02626	1.02278	1.0705	1.038	1.06911	1.01979	1.05612	1.03872	1.06299	1.05758	1.01197	1.01665	1.00565
PLXNB2	O15031	LHVTLYNCSFGR	7.49143	7.62918	7.70241	6.73295	7.55591	7.7684	7.51662	7.61621	7.74841	7.26271	7.64801	7.60527	7.60254	7.45269	7.50978
PLXNB2	O15031	LSHDANETLPLHLYVK	7.87748	8.03505	7.84127	7.84296	7.84422	8.26377	7.84698	8.07966	8.0622	7.55073	7.97069	7.71814	7.91051	7.77014	7.90665
PLXNB2	O15031	VVFLSPAVPEEPEAYNLTVLIEMDGHR	6.78274	7.3207	7.05172	6.06427	7.11674	7.68796	7.25095	7.42474	7.1586	6.70994	7.25108	6.98746	7.52663	7.21667	7.23647
PLXND1	Q9Y4D7-2	INLNESMQVVSR	1.06991	1.04867	1.0268	6.74936	6.62039	6.7664	6.52207	6.45728	6.58686	6.62103	6.53093	6.80236	1.07466	1.01933	1.07134
PLXND1	Q9Y4D7-2	VLNSTLITCPSPGALSNASAPVDFFINGR	1.09786	1.00612	1.03554	6.31137	5.65815	6.9646	1.09517	1.07385	1.03585	5.44976	6.01142	5.73059	1.07092	1.07109	1.04167
PNPLA6	Q8IY17-3	GTSSHGLATNSSGAK	6.68948	6.87948	6.78448	1.06229	1.03279	1.01886	7.47499	6.88243	7.17871	7.12117	6.91348	6.78419	1.08024	1.04799	1.08303
PODXL	O00592-2	QLVLNLTGNTLCAGGASDEK	6.91145	6.85871	7.16673	6.82424	6.73695	6.91153	6.68195	6.82457	6.82697	6.50133	6.94149	6.48441	6.9795	6.82212	6.80247
PODXL2	Q9NZ53	NYIILNMTENIDCEVFR	6.67419	7.02355	6.52594	6.9676	6.82791	7.1073	6.84093	7.08877	6.82961	6.46323	7.06441	6.60269	6.99221	6.71166	6.68486
PODXL2	Q9NZ53	RSLEEIGIQNYSTTSSCQAR	6.22252	6.53639	6.4527	1.08523	1.03111	1.01473	6.28507	6.39229	6.49951	5.98532	6.37216	6.17874	6.35328	6.36425	6.37522
POFUT1	Q9H488-2	EGNPFGPFWDQFHVSFNK	6.07318	6.4046	6.23889	1.08075	1.04529	1.0875	1.02556	1.03642	1.09754	1.05521	1.09583	1.04175	1.06758	1.09672	1.03273
POFUT2	Q9Y2G5-2	HLNSTDDADRIPFQEDWMK	6.17564	6.73492	6.45528	1.09082	1.02698	1.08389	1.09199	1.09475	1.07458	1.03454	1.02373	1.07167	6.28165	6.30226	6.32287
POGLUT1	Q8NBL1	FLSYNVTRR	8.1796	8.22812	8.18508	8.40473	8.47554	8.4643	8.39203	8.41524	8.41055	8.19012	8.41325	8.43726	8.39279	8.26601	8.2523
POMGNT2	Q8NAT1	LNVSHTGVPLGEEYILVFSR	7.36102	7.49983	7.23824	7.08428	7.46818	7.48474	7.70516	7.56729	7.38809	7.49664	7.48402	7.30572	1.00866	1.06372	1.07425
POMGNT2	Q8NAT1	LVSNASMLVSMHGAQLVTTLFLPR	6.74453	7.14227	6.47972	6.78649	6.94222	7.19296	6.95489	7.21577	7.07754	6.81625	6.68045	6.79217	6.79432	6.89335	6.75438
POMT1	Q9Y6A1-4	FVHVNTSAVLK	7.14728	7.1449	7.16995	7.31563	7.48636	7.19712	7.3017	7.25134	7.30267	7.30592	7.31561	7.36843	7.32564	7.21714	7.1369
POMT2	Q9UKY4	FSGVNDTDFR	6.59743	6.72491	6.6006	6.73606	6.82385	6.71012	6.8807	6.68228	6.70297	6.70943	6.78354	6.70473	6.69149	6.71615	6.68324
POMT2	Q9UKY4	LSGNNLHNASIPEHLAYGSVITVK	6.97594	7.07985	7.01635	1.03899	1.09225	1.07808	7.03259	7.01151	7.05366	7.07019	7.12319	6.91192	7.01355	6.98837	7.09191
PON2	Q15165-3	HTNMNLTQLK	7.9389	8.10967	7.86127	8.27237	8.14615	8.01994	8.05163	6.54321	6.2757	7.9796	8.11624	7.8227	8.14941	8.08049	8.01407
PPIA	P62937	HTGPGILSMANAGPNTNGSQFFICTAK	7.24709	7.33598	7.42006	7.47348	7.43591	7.51106	7.21421	7.23382	7.3351	7.21348	7.66102	7.62477	7.50918	7.25412	7.18934
PPIC	P45877	VIDGMTVVHSIELQATDGHDRPLTNCSIINSGK	6.71975	7.1924	7.1891	6.71738	6.52226	6.9125	7.00344	7.23293	7.4061	6.7244	6.65111	6.57781	6.93348	6.72676	6.77454
PPT1	P50897-2	FLNDSIVDPVDSEWFGFYR	7.06294	7.63101	6.07793	6.35631	6.50535	6.20727	1.05491	1.01971	1.00486	6.16558	7.64577	6.34541	7.89845	6.55335	6.25947
PPT1	P50897-2	NHSIFLADINQER	7.50439	8.50973	7.56945	7.37362	7.55004	7.45705	7.19077	7.46878	7.37823	7.34973	7.65661	7.31587	7.6334	7.4168	7.48148
PRELP	P51888	NSFNISNLLVLHLSHNR	5.86473	6.4247	6.14472	6.28253	6.30535	6.25972	5.85872	5.85433	5.86311	1.09495	1.05135	1.09944	6.28465	5.52217	6.19428
PRNP	P04156-2	QHTVTTTTKGENFTETDVK	6.45973	6.76009	6.36135	7.13557	6.90444	7.25283	7.14469	7.34834	7.33948	6.69016	6.58604	6.48191	6.83748	6.80839	6.77931
PROM1	O43490-5	EALENMNSTLK	7.83505	7.8589	7.83433	8.25534	7.84096	8.07425	8.123	7.9239	7.97135	7.89436	8.0338	7.71789	8.16358	7.91233	7.78226
PROM1	O43490-5	VLNSIGSDIDNVTQR	6.928	6.97993	6.87253	6.95081	6.93549	6.88789	6.97432	7.01923	7.07986	6.83631	7.0444	6.63406	7.08482	7.03714	7.00772
PROM1	O43490-5	YILAQYNTTKDK	7.56991	7.4886	7.58371	7.41775	7.51366	7.49219	7.71074	7.67231	7.61424	7.53327	7.71874	7.58589	7.72477	7.75264	7.4673
PSAP	P07602	DVVTAAGDMLKDNATEEEILVYLEK	7.13078	7.35591	6.85544	7.05152	7.24969	7.41202	7.31483	7.30421	7.09374	7.03546	7.20115	6.99455	7.31102	7.21338	7.11637
PSAP	P07602	LIDNNKTEKEILDAFDK	7.98587	8.09664	7.82267	8.59669	8.10512	8.60652	7.9069	8.31564	8.30961	7.62918	8.11185	7.67039	8.21056	7.6699	8.24508
PSAP	P07602	NLEKNSTKQEILAALEK	6.88971	6.86222	6.70839	7.72736	6.95021	7.68059	6.69036	7.12434	7.2228	6.24389	7.15465	6.57136	7.14797	6.41151	7.28889
PSAP	P07602	TNSTFVQALVEHVKEECDR	6.41914	6.59178	6.60156	6.35052	6.83083	6.37686	6.6558	6.80999	6.93186	6.5276	6.8443	6.68595	6.89342	6.94108	6.8125
PTCHD1	Q96NR3	NLVNSLFPVNR	6.7713	6.79827	6.80653	7.00873	7.02011	6.9736	6.9891	6.97134	6.89418	6.76106	6.89656	6.88998	6.93667	6.7501	6.87362
PTCHD2	Q9P2K9-2	LISEQLQQLHLGNR	1.01612	1.02191	1.01302	1.08449	1.08265	1.02574	6.21663	6.87289	6.54476	5.98897	6.30718	6.14808	1.04853	1.07993	1.04674
PTCHD2	Q9P2K9-2	YQPSIPPHAAVAANQSR	1.06087	1.04255	1.06594	1.01295	1.05152	1.05237	1.08898	1.04452	1.01244	5.93435	6.20725	5.93142	6.44047	6.61723	6.52885
PTGFRN	Q9P2B2	AAVPKNVSVAEGK	1.08119	1.05328	1.09559	1.07978	1.02556	1.06416	7.15622	7.18242	7.13001	1.06875	1.01543	1.01436	7.15022	7.01763	7.28282
PTGFRN	Q9P2B2	ELDLTCNITTDR	7.10991	7.13757	7.21566	6.65329	7.11974	7.11345	7.22173	7.16165	7.16925	7.11262	7.2809	7.46653	7.13631	7.16019	6.93292
PTGFRN	Q9P2B2	LENWTDASRVDGVVLEK	1.02576	1.08743	1.07662	1.01662	1.007	1.06601	1.06919	1.02833	1.09268	1.08266	1.06622	1.0892	1.09754	1.06005	1.00939
PTK7	Q13308-5	DDAGNYTCIASNGPQGQIR	6.44645	6.58264	6.42242	1.02845	1.00639	1.06503	6.56996	6.23325	6.40161	6.41138	6.5924	6.68234	6.32041	6.59084	6.04998
PTK7	Q13308-5	DGTPLSDGQSNHTVSSK	7.15207	7.13131	6.73485	7.37871	7.50165	7.39294	7.37427	7.35324	7.10882	7.27662	7.39286	7.17998	7.15086	7.16927	7.2246
PTK7	Q13308-5	MHIFQNGSLVIHDVAPEDSGR	8.03248	8.05309	8.04845	8.39189	8.31724	8.48658	7.97549	8.12711	8.16449	8.05616	8.32233	8.24569	8.23216	7.96367	8.08574
PTK7	Q13308-5	NQMLISEDSRFEVFKNGTLR	6.83047	6.88805	6.87998	7.41482	7.34313	7.23088	6.82438	7.01036	7.04916	7.08907	7.2281	6.95004	7.13588	6.69379	7.00486
PTK7	Q13308-5	RATVFANGSLLLTQVRPR	7.84279	7.84313	7.73002	8.10881	8.00628	8.16496	7.94358	7.98738	7.99536	7.87911	8.11287	7.88896	8.10416	7.75127	7.85795
PTK7	Q13308-5	RQDVNITVATVPSWLK	7.0248	7.30011	7.16246	1.03598	1.0635	1.03191	1.07143	1.03304	1.04831	1.03866	1.02243	1.07709	1.03858	1.09046	1.03641
PTPRA	P18433-4	LINSSTAEPVKEEAK	6.78581	6.76871	6.77726	7.31977	6.97005	7.12769	7.07368	7.24657	7.13617	6.92929	7.0812	6.85179	6.91227	6.97169	6.84706
PTPRF	P10586-2	DINSQQELQNITTDTR	7.20271	7.29169	7.25418	7.4185	7.4163	7.38059	7.37016	7.34714	7.17082	7.20025	7.2629	7.06195	7.27034	7.16375	7.20403
PTPRG	P23470-2	VGEEYQELQLDGFDNESSNKTWMK	1.03986	1.0277	1.05195	1.06913	1.06787	1.01889	1.07994	1.07134	1.05876	1.06806	1.04135	1.04665	1.08821	1.09299	1.09966
PTPRJ	Q12913	IHVAGETDSSNLNVSEPR	7.40221	7.35964	7.30521	7.72819	7.60085	7.62781	7.75035	7.65146	7.64483	7.28887	7.56179	7.30211	7.51195	7.33535	7.63607
PTPRJ	Q12913	YEIDVGNESTTLGYYNGK	6.3725	6.23804	6.50696	6.4815	6.54228	6.42071	6.61675	6.55312	6.1594	6.41664	6.40642	6.42685	6.48071	6.48481	6.30936
PTPRJ	Q12913	YNATVYSQAANGTEGQPQAIEFR	1.08228	1.07253	1.0144	6.63988	7.0795	6.96022	6.87318	6.8154	6.75763	1.06251	1.07748	1.0391	6.72991	6.58302	6.8768
PTPRK	Q15262	APQHVVNHLPPYTNVSLK	7.08085	6.17162	7.2786	7.49499	6.45797	7.46742	7.50635	7.37423	7.26763	6.90201	7.29387	7.2287	7.25982	7.27489	7.22478
PTPRK	Q15262	IAVDWESLGYNITR	1.09476	1.02371	1.09953	1.07382	1.0134	1.01715	1.04508	1.08845	1.07672	1.04234	1.08902	1.07542	1.01187	1.04475	1.04991
PTPRK	Q15262	LGDVEVNAGQNATFQCIATGR	6.79442	6.89772	6.96588	7.03866	6.94639	7.13093	6.99952	6.86105	6.96868	6.76123	6.99745	6.97365	6.78108	6.68785	6.8743
PTPRK	Q15262	VNKGPLANPIWNVTGFTGR	6.72587	6.93666	6.14746	1.05099	1.00648	1.04665	1.03165	1.05831	1.02584	1.03338	1.09457	1.09393	6.77952	6.08049	5.38146
PTPRM	P28827	AVSSFDPEIDLSNQSGR	6.31236	6.38444	6.32321	6.55899	6.61953	6.68007	6.33829	6.39294	6.08741	1.06346	1.01579	1.00691	6.57158	6.13973	6.42303
PTPRM	P28827	ISAPSMPAYELETPLNQTDNTVTVMLKPAHSR	1.05155	1.07744	1.02959	6.9809	7.01454	7.13945	6.75648	6.76007	6.75288	1.05285	1.05442	1.09438	7.11435	6.67077	6.84378
PTPRS	Q13332-6	FSILPMSHEIMPGGNVNITCVAVGSPMPYVK	6.84275	7.09516	6.79814	1.06163	1.06806	1.00346	1.09493	1.06895	1.08601	6.60852	6.74026	6.872	1.04674	1.00186	1.05744
PTPRS	Q13332-6	VEAEALNATAIR	6.93785	6.99946	6.89951	7.25012	7.1614	7.12837	7.28259	7.1368	7.239	7.07077	7.10197	7.06998	7.13049	7.14723	7.00811
PTPRU	Q92729-3	APADLPHGSYLMVNTSQHAPGQR	7.32312	7.45304	7.52596	7.45856	7.54665	7.57601	7.42977	7.59281	7.65377	7.24779	7.4083	7.48008	7.51141	7.54084	7.46612
PTPRU	Q92729-3	GLVHYFGAELAASSLPEAMPFTVGDNQTYR	1.05372	1.00454	1.09482	1.06264	1.06438	1.02175	1.05861	1.07812	1.05617	1.06534	1.06989	1.0575	1.04053	1.01888	1.0068
PVR	P15151-3	LGAELRNASLR	6.20121	6.03103	6.32818	1.09154	1.04419	1.06148	6.26332	6.46705	6.67079	6.01184	6.45178	6.23181	6.57489	5.9527	6.44865
PVR	P15151-3	PVDKPINTTLICNVTNALGAR	6.50815	6.83496	6.76043	6.69001	6.56932	6.8107	6.73413	6.7383	6.80501	6.39854	6.73391	6.19969	6.63212	6.64703	6.63958
PVR	P15151-3	VEDEGNYTCLFVTFPQGSR	6.88083	7.01662	6.86408	6.20394	6.8636	7.12333	6.9483	7.2225	7.00782	6.72151	6.99151	6.8689	6.84987	6.88505	6.74192
PVRL1	Q15223-3	ADANPPATEYHWTTLNGSLPK	7.49189	7.71416	6.80154	1.0754	1.00761	1.00796	1.08187	1.08597	1.09722	6.20525	7.27275	6.45496	7.48021	6.50582	6.99302
PVRL1	Q15223-3	ESQLNLTVMAK	1.00173	1.01703	1.04428	1.06634	1.07175	1.01449	6.56663	6.59134	6.54193	6.5394	6.67822	6.59078	6.78196	6.96699	6.84519
PVRL1	Q15223-3	NPNGTVTVISR	7.07468	7.1626	6.81938	6.96286	6.89975	7.0322	7.07527	6.99506	6.83102	6.87565	6.99101	6.8748	7.0384	7.13056	7.02573
PVRL3	Q9NQS3-2	VLFKNYSLNDATITLHNIGFSDSGK	7.03033	7.1809	6.87976	1.092	1.02971	1.00128	6.97586	6.92196	7.02976	1.05868	1.02325	1.06341	7.13439	6.70098	7.0084
PXYLP1	Q8TE99-2	LYFGYSLLGAHPILNQTIGR	6.65583	6.86883	6.49602	7.00201	6.9074	7.09663	6.87265	6.99972	6.81425	6.47949	6.68612	6.89275	7.13062	6.8633	6.66475
QSOX2	Q6ZRP7	GSHYVAIVFESNSSYLGR	6.22918	6.55402	6.19313	1.07938	1.04056	1.06521	6.47176	6.6009	6.54981	6.26329	6.42127	6.57924	6.55275	6.34156	6.47446
QSOX2	Q6ZRP7	QTMIDFLQNHTEGSRPPACPR	7.12976	7.27256	7.30645	7.32619	7.12065	7.53173	7.36268	7.45019	7.61367	7.02001	7.41294	7.11281	7.17492	7.28968	7.34866
RCN1	Q15293	VVRPDSELGERPPEDNQSFQYDHEAFLGK	8.2066	8.51078	8.10795	7.88199	8.23836	8.489	8.17188	8.52058	8.32379	7.86143	8.00282	7.91545	8.17841	8.27715	8.29533
RCN3	Q96D15	NATYGHYAPGEEFHDVEDAETYKK	6.99036	7.26447	7.28233	7.021	7.55685	7.43656	7.18309	7.47814	7.07242	6.70315	7.32557	6.99262	7.05864	7.03908	7.2212
RNF149	Q8NC42	RNASAVVLYNEER	1.03802	1.09159	1.03378	6.14068	6.11077	6.17058	6.18073	6.26295	6.39991	5.32958	6.30138	5.81548	5.78297	5.85522	5.92748
ROBO1	Q9Y6N7-6	NYLGEAVSHNASLEVAILR	6.68872	7.08843	6.88857	1.06303	1.09066	1.06963	6.84788	7.05528	6.89239	1.05085	1.08086	1.01942	7.03972	6.92378	6.80784
ROBO1	Q9Y6N7-6	VWCLGNETR	7.35583	7.45579	6.58553	1.06877	1.02375	1.01146	1.02765	1.03249	1.08723	5.77833	7.21283	6.49558	1.07173	1.015	1.00814
RPN1	P04843	DEIGNVSTSHLLILDDSVEMEIRPR	7.49448	7.93851	7.7165	7.57834	7.91109	7.78007	7.90179	7.89521	7.80231	7.63822	7.72163	7.65907	7.65909	7.82493	7.46613
RTN4R	Q9BZR6	DLGNLTHLFLHGNR	6.21788	6.32027	6.20912	6.45183	6.51885	6.45902	6.26442	6.59125	6.59018	6.08385	6.20541	6.51675	6.58478	6.1367	6.20129
SCAP	Q12770-4	LPENQTSPGESPER	6.18956	6.34086	6.2108	6.25737	6.35928	6.46118	1.06465	1.02692	1.00216	6.27873	6.42468	5.9109	6.27404	6.52107	6.52587
SCARA3	Q6AZY7-2	ALNNCSFCHEAGQLGPEIR	7.46712	7.46866	7.09517	6.99504	7.2722	6.71787	7.35358	7.76997	7.86043	7.38046	7.92987	7.08762	7.11516	7.73302	7.34277
SCARA3	Q6AZY7-2	AVDTQHGEILRNVTILR	6.34812	6.37447	6.49732	7.11844	6.47205	7.0437	6.41078	6.79764	6.95815	6.25311	6.26813	6.28316	6.5754	6.49522	6.65557
SCARA3	Q6AZY7-2	IVTDWQNYTR	7.24348	7.41163	6.50299	1.08776	1.04957	1.03867	1.09408	1.08229	1.04007	6.8768	7.59356	6.16004	7.42211	6.76699	5.79413
SCARA3	Q6AZY7-2	MASHEIEIGTIFTNINATDNHVHSMLK	6.77822	7.09577	6.64311	7.31525	7.38749	7.45972	7.45629	7.52397	7.3886	7.27968	7.59348	6.75775	7.32222	7.12922	6.77357
SCARA3	Q6AZY7-2	NLSMIVEEMK	1.09941	1.00938	1.05154	1.0084	1.04073	1.07491	6.4883	6.41875	6.55785	6.1419	6.53305	6.33748	6.00824	6.14874	5.86774
SCARB1	Q8WTV0-4	HKSNITFNNNDTVSFLEYR	7.04543	7.59257	7.01157	7.15816	7.52409	7.60089	7.41336	7.53527	7.29145	6.94461	7.31893	6.64789	7.37758	6.97831	7.30084
SCARB2	Q14108	CNMINGTDGDSFHPLITK	7.90257	7.99158	7.86835	7.53404	7.93576	7.92935	7.87828	7.84226	7.86585	7.67119	7.91518	7.67678	7.82384	8.04733	7.89358
SCARB2	Q14108	NGTNDGDYVFLTGEDSYLNFTK	6.37219	6.66062	6.22005	6.31656	6.71482	7.12592	6.80079	6.74018	6.71019	5.9918	6.6149	6.26498	6.59584	6.77443	6.48209
SCARB2	Q14108	NKANIQFGDNGTTISAVSNK	8.79833	9.14027	8.85006	9.10473	9.01204	9.13877	8.77175	9.09062	8.96163	8.64876	8.97215	8.32486	9.05555	8.76075	9.02026
SCARB2	Q14108	TMVFPVMYLNESVHIDKETASR	6.4315	6.97582	6.44887	1.09173	1.07501	1.05706	1.00236	1.0602	1.03035	1.00887	1.05348	1.00115	6.72088	6.68228	6.75949
SDK2	Q58EX2-2	AINLTWTKPFDGNSPLIR	7.40005	6.0245	6.77346	1.00655	1.04075	1.05024	1.07473	1.03759	1.02991	1.04802	1.06027	1.0238	1.01012	1.0238	1.09395
SDK2	Q58EX2-2	ESVPSSGPTNVSALATTSSSMLVR	6.8688	6.87281	6.8648	7.03454	6.856	7.21309	1.09414	1.051	1.03192	6.66209	6.9245	6.39967	7.14834	6.99621	6.91605
SDK2	Q58EX2-2	FWLVEGNSSR	7.01865	7.20036	6.5436	1.06357	1.08037	1.01478	1.07095	1.05181	1.06609	6.92834	7.18936	6.66733	7.16739	6.35938	6.39797
SDK2	Q58EX2-2	KIQTLQAPPDMAPANVSLR	6.87327	7.05914	6.91296	7.22515	6.84609	7.17694	7.05503	7.23919	6.98904	6.8455	7.14195	6.53615	7.11115	6.94725	7.03644
SDK2	Q58EX2-2	LNTTTANTATVEVLAPSAR	6.72059	6.94072	6.75845	7.27919	6.95293	7.03619	6.93551	7.00785	6.7917	7.03882	7.00273	6.55027	6.97912	6.99789	6.76419
SDK2	Q58EX2-2	NAAGEVQTSTYLAVTSIAPNITR	6.45715	6.80222	6.24687	6.76709	6.55436	6.97983	6.72753	6.69133	6.51845	6.2455	6.55983	6.40267	1.00169	1.0299	1.0388
SDK2	Q58EX2-2	VTHYLPNVTLEYR	6.8097	6.90786	6.58169	6.68206	6.68593	7.04018	6.79856	6.95422	6.61591	6.58123	6.81552	6.27317	6.73076	6.83725	6.86097
SEL1L	Q9UBV2	EASIVGENETYPR	7.52698	7.54382	7.54158	7.74509	7.65385	7.69691	7.89401	7.79477	7.65692	7.63755	7.6742	7.60089	7.57606	7.69428	7.50851
SEL1L	Q9UBV2	GQTALGFLYASGLGVNSSQAK	6.9405	7.08918	6.97651	7.09491	7.1318	7.01493	7.23666	7.36289	7.11044	6.91104	7.12059	6.92703	7.27796	6.99356	6.81728
SEL1L	Q9UBV2	MYSEGSDIVPQSNETALHYFKK	7.96734	8.02509	8.08877	7.88526	7.97182	8.03008	8.23432	8.17481	8.02827	7.72552	8.11134	7.94849	8.13754	8.13337	7.96568
SEMA3A	Q14563	IIYGVENSSTFLECSPK	6.17011	6.17025	6.42484	1.04719	1.05445	1.09644	1.06191	1.09636	1.07303	1.05046	1.06461	1.04117	6.14322	6.15822	6.12823
SEMA4B	Q9NPR2-2	FEAEHISNYTALLLSR	6.68086	6.72389	6.48155	6.38703	6.7982	6.38353	6.34008	6.41888	6.26128	6.38893	6.63269	6.6031	6.83675	6.48668	6.57325
SEMA4B	Q9NPR2-2	KINSSLQLPDR	6.22308	6.22109	6.19957	6.02498	6.22971	6.09925	6.19816	6.039	5.87985	5.88453	5.90668	5.92882	6.24979	6.32533	6.40087
SEMA4D	Q92854-2	AANYTSSLNLPDK	6.91763	7.00306	6.98895	7.05966	7.16893	7.23754	7.18221	7.20488	7.1575	6.79861	6.96079	7.02388	7.11748	7.0758	7.01353
SEMA4D	Q92854-2	EAVFAVNALNISEK	6.72049	6.76397	6.78906	7.11584	6.97953	7.16924	6.99446	6.95107	6.92509	6.75266	6.88453	6.86414	6.98009	6.8415	6.74313
SEMA4D	Q92854-2	KDVNYTQIVVDR	1.09791	1.04528	1.01414	6.67489	6.66685	6.68292	6.66637	6.64727	6.5803	6.31263	6.55849	6.67249	6.56095	6.54561	6.46329
SEMA4F	O95754-2	FAVPHTYNYSVLLVDPASHTLYVGAR	6.64626	7.07375	6.56751	1.05989	1.06141	1.05632	6.60641	6.66172	6.71703	6.56465	6.49131	6.41796	6.74646	6.76391	6.72901
SEMA4G	Q9NTN9-3	GQAQNYSTLLLEEASAR	6.42865	6.59207	6.60755	6.74574	6.79727	6.92122	6.70242	6.48461	6.56663	6.22837	6.66553	6.40256	6.76977	6.65042	6.73778
SEMA5B	Q9P283-2	HPTVAFEDLQPWVSNFTYPGAR	6.25637	6.74962	6.50299	1.08305	1.02479	1.03985	1.04588	1.07549	1.0835	1.06132	1.08323	1.08598	1.09313	1.03751	1.00457
SEMA5B	Q9P283-2	LSLANVSLLQATEWASSEDTRR	1.09097	1.08325	1.07928	1.00026	1.06174	1.01391	1.0986	1.0947	1.04605	1.04335	1.0963	1.04935	1.05886	1.00846	1.057
SEPN1	Q9NZV5-2	LALSGLRNWTAAASPSAVFATR	6.69679	6.9464	6.8216	1.06799	1.0973	1.07102	1.01676	1.0186	1.00981	1.04232	1.09378	1.02842	1.05875	1.09925	1.01527
SERINC3	Q13530-2	ITAPTLAPGNSTAVVPTPTPPSK	6.21074	6.38025	6.2955	6.70383	6.5521	6.62797	6.55695	6.95788	6.82007	6.51948	6.87509	6.25373	6.71724	6.59173	6.46622
SERPINF1	P36955	VTQNLTLIEESLTSEFIHDIDR	1.01279	1.09819	1.08037	1.02656	1.02676	1.09592	6.89331	6.81683	6.75255	6.32007	6.60228	6.46117	6.9033	6.87821	6.89076
SERPINI1	Q99574	DANLTGLSDNKEIFLSK	6.82572	6.82021	6.8635	7.15095	7.03146	6.99547	7.57636	7.61137	7.64641	6.82503	7.04124	6.8812	6.96459	6.87901	6.96556
SEZ6	Q53EL9-4	EGETVTVEGLGGPDPLPLANQSFLLR	1.00837	1.006	1.09353	1.06489	1.03468	1.06645	1.02551	1.06744	1.05286	1.07437	1.04697	1.0971	7.32	7.01085	6.70171
SEZ6	Q53EL9-4	VQNISLR	7.00085	6.98118	6.50156	7.27771	6.79287	7.14207	7.26848	7.18775	7.12737	6.87402	7.03888	6.62908	7.21074	6.94468	7.02162
SEZ6L2	Q6UXD5-4	IVSPEPGGAVGPNLTCR	7.03502	7.25936	6.98225	6.41772	6.95581	7.06441	7.00204	7.09625	7.12111	6.89013	7.10261	6.67765	6.92449	7.02902	7.20224
SEZ6L2	Q6UXD5-4	LLANSSMLGEGQVLR	7.83651	7.8216	7.76338	8.11447	7.92035	8.01464	7.8112	7.8531	7.92844	7.64761	7.92245	7.61781	8.11042	7.96371	7.8441
SGCB	Q16585-2	ITSNATSDLNIK	7.29949	7.35827	7.24335	7.61356	7.5399	7.51964	7.51918	7.42274	7.32631	7.64511	7.596	7.70251	7.37743	7.43717	7.26395
SGCD	Q92629-3	NVTVNILNDQTK	6.65021	6.83627	6.85125	6.87881	6.95728	7.03575	6.9606	6.97438	6.98816	6.65242	7.165	6.90871	7.01159	6.95338	6.89517
SGCE	O43556	LNAINITSALDR	7.89681	7.96509	7.82006	8.45039	8.16115	8.28894	8.04571	8.10492	8.11469	8.04884	8.34766	8.09356	8.2656	7.96566	8.00583
SGSH	P51688	DAGVLNDTLVIFTSDNGIPFPSGR	5.83488	6.11238	5.97363	6.78345	6.30357	7.26333	6.71206	6.12774	6.00834	5.44893	6.23458	5.73213	5.9567	5.85589	6.05752
SGSH	P51688	MPFPIDQDFYVSPTFQDLLNR	1.04383	1.06117	1.08348	6.4583	6.28105	6.63555	6.23314	6.19408	6.15502	1.00765	1.04574	1.02622	1.08576	1.05686	1.00903
SGSH	P51688	NALLLLADDGGFESGAYNNSAIATPHLDALAR	7.13472	7.45108	6.81836	7.52166	7.36692	7.67641	7.40746	7.63386	7.25632	7.08449	7.47899	7.22118	7.54298	7.20496	5.99766
SIAE	Q9HAT2-2	ALAYGEKNLTFEGPLPEK	6.77831	6.94004	6.80312	7.0346	7.0156	7.17374	6.98835	7.07145	7.21545	6.86462	7.10201	6.9828	7.21477	6.94853	7.00805
SIL1	Q9H173	LINKFNSSSSSLEEK	6.50284	6.60922	6.55516	6.82284	6.57376	6.73032	6.47737	6.64108	6.50233	6.44711	6.55368	6.37919	6.617	6.67994	6.51392
SIRPB1;SIRPA	Q5TFQ8	GTANLSETIR	1.09273	1.09915	1.00424	1.06886	1.06382	1.04041	6.25321	6.33277	6.44182	1.00732	1.02127	1.03385	1.00934	1.03778	1.00344
SLC12A2	P55011-3	DATGNVNDTIVTELTNCTSAACK	7.48585	7.591	7.67338	7.30908	7.27055	7.3476	7.38862	7.28235	7.4949	6.91405	7.27391	7.09398	6.86902	7.26218	7.30898
SLC12A9	Q9BXP2-2	FGHFTGFNSSTLK	6.94997	7.04764	7.03252	6.97307	7.15322	6.97006	7.10662	6.98859	7.10102	7.00299	7.13298	7.17355	6.99295	7.08642	7.0342
SLC15A4	Q8N697	LLNCTAPGPDAAAR	7.51	7.56798	7.57593	6.9695	7.49379	7.68546	7.62538	7.62319	7.68411	7.34389	7.64834	7.53558	7.53695	7.50125	7.58755
SLC29A1	Q99808	LDMSQNVSLVTAELSK	6.56702	6.51034	6.51697	6.5856	6.69658	6.83321	6.72991	6.81869	6.92174	6.55166	6.79335	6.43335	6.68625	6.55049	6.59194
SLC2A1	P11166	VIEEFYNQTWVHR	7.87438	8.1134	7.44547	7.08864	7.36789	6.80939	6.88513	7.02554	6.95534	7.17064	8.10007	7.0664	8.14834	7.13386	6.95295
SLC2A4	P14672-2	VIEQSYNETWLGR	6.57328	6.76132	6.6673	1.00885	1.07358	1.06424	1.05396	1.00026	1.00239	1.03467	1.00847	1.09671	1.00258	1.06743	1.00663
SLC36A4	Q6YBV0-2	VFISNSTNSSNPCER	1.01073	1.01278	1.04586	1.03949	1.03061	1.00012	6.26375	6.26617	6.1991	1.02274	1.0895	1.0027	5.95342	5.97391	5.93292
SLC39A10	Q9ULF5	DLNEDDHHHECLNVTQLLK	7.42212	7.88671	7.72649	7.00421	7.80277	7.86963	7.5098	7.76688	7.76222	7.27372	7.67023	7.20887	7.55659	7.41042	7.4572
SLC39A14	Q15043-2	GNVTQHVQGHR	6.44821	6.83702	6.89193	7.21255	7.28848	7.30307	6.26704	7.371	7.40368	6.69899	7.23288	6.80972	7.28165	6.51287	7.05935
SLC39A6	Q13433	LLTSHGMGIQVPLNATEFNYLCPAIINQIDAR	6.61385	7.20495	5.96794	1.00701	1.03707	1.01798	7.2779	7.20823	7.34757	1.04762	1.00007	1.05369	7.3976	6.98814	6.92356
SLC39A6	Q13433	NTNENPQECFNASK	7.72926	7.80375	7.72334	7.10229	7.71735	7.88918	7.79756	7.91297	7.79041	7.57605	7.94525	7.74842	7.73737	7.79257	7.80331
SLC39A6	Q13433	YGENNSLSVEGFRK	7.32497	7.43179	7.32574	7.51663	7.45059	7.50491	7.35628	7.48345	7.4308	7.23852	7.45778	7.29805	7.41807	7.4427	7.39681
SLC3A2	P08195-2	DIENLKDASSFLAEWQNITK	6.4102	6.73745	6.02468	5.42066	5.79833	5.043	5.28604	5.5449	5.41547	5.47195	6.33251	5.39501	6.39378	6.03292	6.09804
SLC3A2	P08195-2	LLIAGTNSSDLQQILSLLESNK	6.74111	7.21126	6.40402	7.21043	6.96923	7.45163	7.43582	7.37839	7.22334	6.90753	7.06478	6.86816	7.37923	7.26797	6.84535
SLC44A1	Q8WWI5-3	FAEINGSALCSYNLKPSEYTTSPK	8.25943	8.47415	8.22757	7.12966	8.16403	8.32566	8.00383	8.18909	8.10575	7.87979	8.37132	8.21661	8.23294	8.1265	8.22745
SLC44A2	Q8IWA5-3	GVLMVGNETTYEDGHGSRKNITDLVEGAK	7.34497	7.58718	7.09019	7.35492	7.46167	7.24816	6.69845	7.08688	6.96695	7.01551	7.46672	6.90252	7.2855	7.20283	7.51167
SLC44A2	Q8IWA5-3	KNITDLVEGAKK	7.15512	7.47062	6.90831	6.78081	7.38841	6.95704	6.93591	6.99044	6.48326	6.94586	7.25134	6.57255	7.02887	6.99134	7.43731
SLC46A1	Q96NT5-2	FSADLGYNGTR	1.0075	1.02759	1.01061	1.08004	1.08251	1.0631	7.52448	7.58134	7.46761	7.39455	7.53679	7.25231	7.54002	7.36001	7.4698
SLC4A7	Q9Y6M7-5	KDNITAHNISWR	6.57461	6.92407	6.74934	1.03567	1.05553	1.05055	1.08712	1.02938	1.02724	1.0319	1.0428	1.05117	1.02402	1.05472	1.05434
SLC7A1	P30825	LCLNNDTK	6.2455	6.25569	6.42503	6.55886	7.22964	6.89425	6.86037	6.21385	7.2874	7.49758	6.48388	6.46019	6.43195	7.40046	7.32927
SLC7A1	P30825	NWQLTEEDFGNTSGR	7.2577	7.40562	6.63876	1.05551	1.0434	1.08817	1.06164	1.08671	1.01656	6.12941	7.15656	6.41693	7.26978	6.77315	6.27652
SLC7A2	P52569	ISEEFLKNISASAR	6.66566	6.94723	6.82837	6.68577	6.85184	6.83076	6.59623	6.58505	6.60741	6.6415	6.78436	6.71293	6.8979	6.66751	6.69403
SLC9A7	Q96T83	AFSTLLVNVSGK	7.42573	7.53618	7.40417	7.91388	7.88809	7.86231	7.7367	7.6373	7.8361	7.13687	7.49441	7.31564	7.72291	7.5696	7.41628
SLCO4A1	Q96BD0-2	VYRDCSCIPQNLSSGFGHATAGK	6.80359	7.0173	7.05209	6.88196	6.84545	6.91847	7.13555	7.05966	7.29131	6.613	7.04839	6.63803	6.47613	6.84057	7.05263
SMPDL3B	Q92485	DMVTYFMNLSQANAQGTPR	6.31614	6.41696	6.64789	6.3935	6.4751	6.33603	6.4456	6.65037	6.46388	6.33328	6.39956	6.52206	6.56535	6.54007	6.31506
SORCS2	Q96PQ0	AMYVNLTLTGEPIR	6.61777	6.5948	6.66079	6.65479	6.83758	6.77037	6.5043	6.50387	6.35088	6.52424	6.62289	6.62409	6.60541	6.53518	6.61252
SORL1	Q92673	AASNFTEIK	7.18861	7.21234	7.27147	7.30067	7.45764	7.37915	7.45672	7.22863	7.34268	7.21146	7.3598	7.36959	7.091	7.28846	7.28753
SORL1	Q92673	AINQTAVECTWTGPR	1.07735	1.09877	1.02644	1.01307	1.00648	1.07552	1.01197	1.07072	1.02694	1.03363	1.01988	1.06771	1.08639	1.07824	1.02331
SORL1	Q92673	LTIVNSSVLDRPR	7.89919	7.91855	8.00217	8.17748	8.19308	8.08143	8.05421	7.98651	8.1776	7.92218	8.16667	8.00905	8.09282	7.84171	7.99587
SORL1	Q92673	MGHNYTFTVQAR	6.72394	6.88857	6.84833	6.70198	7.10737	6.97586	6.87413	6.99706	6.89174	6.68672	6.9049	6.78265	6.81793	6.87135	6.94323
SORL1	Q92673	VEGLQGVYIATLINGSMNEENMR	6.79888	6.96547	6.89522	7.06617	7.142	6.99034	6.90764	6.99207	6.84721	1.02364	1.05167	1.0266	6.78906	6.83187	6.76908
SORL1	Q92673	YHIIVQLGNMSK	6.86702	6.81005	6.67509	6.95937	6.95062	6.94049	6.79228	6.82724	6.86221	6.62487	6.89786	6.70349	1.00403	1.00671	1.02498
SORT1	Q99523	HLYTTTGGETDFTNVTSLR	7.19053	7.40301	7.35496	7.05276	7.24937	7.4046	7.06192	7.14944	7.12477	7.07007	7.26944	7.19739	7.27056	7.26795	7.18599
SORT1	Q99523	LANNTHQHVFDDLR	7.82347	7.94618	7.8834	8.12722	8.06786	8.10975	7.8814	7.85951	8.02938	7.80536	7.99342	7.83307	7.9992	7.96702	7.98748
SORT1	Q99523	NFKDITDLINNTFIR	7.52002	7.83286	7.63209	7.68632	7.82938	7.84131	7.82243	7.77657	7.68541	7.73867	7.7711	7.82901	7.75187	7.85525	7.53619
SOX2	P48431	LHMSQHYQSGPVPGTAINGTLPLSHM	1.02487	1.04108	1.08994	7.38671	7.19526	7.57816	6.9117	6.8875	6.93589	1.08135	1.01252	1.07243	6.23447	6.11915	6.40469
SPARC	P09486	VCSNDNKTFDSSCHFFATK	7.04953	6.99851	6.84612	6.11649	7.56534	7.18754	7.38283	7.64677	7.87025	6.91392	7.5011	7.24258	6.99751	7.24531	7.44431
SPPL2A	Q8TCT8	DMNQTLGDNITVK	7.42468	7.61022	7.35182	7.64052	7.43934	7.80691	7.5739	7.6903	7.55356	7.52988	7.69306	7.40141	7.50911	7.55509	7.37696
SPPL2A	Q8TCT8	GGAEAMLVVNNSVLFPPSGNRSEFPDVK	6.25912	6.83492	6.54702	6.76856	6.58915	6.94796	6.7649	6.92701	6.60278	1.09643	1.07368	1.03114	6.62847	6.25313	6.564
SRC	P12931	LFGGFNSSDTVTSPQR	1.09191	1.0039	1.07001	1.05847	1.04354	1.09451	6.66678	6.53134	6.80223	1.04832	1.0652	1.07536	6.36868	6.35612	6.34356
SSR1	P43307-2	DLNGNVFQDAVFNQTVTVIER	6.34152	7.02051	5.85786	7.17622	6.73037	7.62206	7.28346	7.15472	6.8875	6.70703	7.00281	6.52627	7.05653	7.10134	6.82867
SSR1	P43307-2	YPQDYQFYIQNFTALPLNTVVPPQR	6.96896	7.50321	6.33458	7.65178	7.17458	8.12898	7.30746	7.5099	7.40476	6.94602	7.55114	7.03519	7.49661	7.43869	7.30744
SSR2	P43308	AGYFNFTSATITYLAQEDGPVVIGSTSAPGQGGILAQR	6.59984	5.30866	5.95425	6.19525	6.18585	6.17645	1.04836	1.06636	1.03141	1.086	1.06748	1.07195	7.52378	6.9794	7.25159
SSR2	P43308	IAPASNVSHTVVLRPLK	6.39266	9.66604	9.62049	10.0286	9.80315	9.93902	9.83678	9.84219	9.95871	9.61305	6.67055	9.66082	9.91125	9.77551	9.69778
ST3GAL1	Q11201	ELGDNVSMILVPFK	6.35191	6.46519	6.45452	6.52655	6.59337	6.72859	6.46442	6.64946	6.63156	6.44984	6.64352	6.36165	6.43508	6.57036	6.51491
ST3GAL2	Q16842	NLPANVSFVLVPFK	6.40942	6.56366	6.3167	6.76647	6.53158	6.7941	6.4779	6.60002	6.42192	6.40071	6.51558	5.46482	6.61602	6.53603	6.38968
ST3GAL4	Q11206-7	LFGNYSR	1.09662	1.03009	1.00867	1.03417	1.01986	1.05798	7.16426	7.13909	7.15168	7.00317	7.2671	7.10288	1.05788	1.05806	1.07804
ST3GAL4	Q11206-7	LRNSSLGDAINK	6.9408	7.00109	6.95779	7.33713	6.98145	7.21935	7.11158	7.15185	7.09014	6.94461	7.16987	6.95451	7.0515	6.92522	7.17777
ST3GAL4	Q11206-7	MLEMGAIKNLTSF	7.20912	7.25056	7.21604	7.53581	7.13235	7.43727	7.29363	7.34657	7.32812	7.16773	7.50881	7.16272	7.56013	7.21665	7.21758
STAU2	Q9NUL3-4	ELLMNGTSSTAEAIGLK	1.01213	1.08478	1.07478	1.09852	1.0534	1.09966	1.04407	1.07645	1.05968	1.02638	1.04197	1.09789	1.09593	1.00015	1.00325
STIM1	Q13586-2	LAVTNTTMTGTVLK	8.50572	8.47658	8.56398	8.97871	8.7155	8.79073	8.74322	8.78888	8.69217	8.38343	8.54859	8.50794	8.7321	8.43148	8.60262
STK31	Q9BXU1-3	ESLAVGDFNLGSNVSLEK	6.98578	6.95742	7.05288	6.90172	7.14372	6.65971	6.94222	7.07199	6.84976	6.8929	7.15732	7.17639	7.22027	6.9898	6.79539
STOM	P27105-2	VIAAEGEMNASR	6.54624	6.39709	6.25343	6.74551	6.3482	6.33951	6.40403	6.45143	6.46309	6.41842	6.58908	6.50375	6.5184	6.44923	6.58758
STS	P08842	LANDTLIYFTSDQGAHVEEVSSK	7.24799	7.63086	7.39268	7.46714	7.77654	7.57325	7.4464	7.37715	7.3883	7.52116	7.78271	7.46662	7.66137	7.36813	7.42982
STS	P08842	NYEIIQQPMSYDNLTQR	6.86445	7.02866	6.92562	6.72426	7.03774	6.88349	6.95881	7.03766	6.70557	6.71912	7.09954	6.93073	7.15049	6.92653	6.86232
SUC2	P00724	AEPILNISNAGPWSR	7.5118	7.71635	6.82106	6.26211	6.47468	6.04955	6.34616	6.49945	6.42281	6.85839	7.38531	6.33147	7.60763	6.74843	7.17803
SUC2	P00724	FATNTTLTK	7.87465	7.97381	7.91485	8.036	7.965	7.89399	8.04738	7.92328	7.73908	7.89601	7.91098	7.9035	7.81741	7.85667	7.83308
SUC2	P00724	NPVLAANSTQFRDPK	7.41949	7.41949	7.41949	7.41949	7.41949	7.41949	7.41949	7.41949	7.41949	7.41949	7.41949	7.41949	7.41949	7.41949	7.41949
SUCO	Q9UBS9	ALEVNMSLSGR	7.38454	7.36656	7.3763	7.63797	7.29954	7.57629	7.45964	7.48308	7.51187	7.22119	7.44975	7.34697	7.42103	7.3863	7.37135
SULF1	Q8IWU6	LYPNASQHITPSYNYAPNMDK	6.25672	6.2954	6.33407	1.06404	1.03626	1.02035	6.78316	6.83753	6.70553	1.08501	1.0357	1.05451	6.27366	6.39082	6.1565
SULF2	Q8IWU5-2	DYLTDLITNDSVSFFR	5.49964	6.00681	5.75322	6.18866	5.49956	6.87775	6.26462	6.38133	6.14222	5.61282	5.97453	5.57718	6.45098	5.89964	5.79866
SUMF1	Q8NBK3-2	FVNSTGYLTEAEK	7.66552	7.70436	7.75454	7.71408	7.88484	7.78524	7.95602	7.85227	7.74193	7.82915	7.95103	7.94995	7.88115	7.85728	7.64525
SUN1	O94901-6	NVTHHVSVTK	1.03968	1.08161	1.02352	1.0361	1.00792	1.01622	7.30575	7.11106	7.20841	6.62858	6.8487	6.40846	1.07328	1.04459	1.01348
SUN2	Q9UH99-3	ALSPNSTISSAPK	8.53497	8.61821	8.40946	8.86919	8.56987	8.90324	8.48683	8.49511	8.5294	8.35865	8.51467	8.43205	8.58478	8.46396	8.73949
SUSD1	Q6UWL2-3	INDVSLFNDTCVR	1.00747	1.06346	1.09113	1.07263	1.02375	1.01709	1.01134	1.05212	1.02423	1.06502	1.04201	1.04796	1.06231	1.06869	1.01136
SUSD1	Q6UWL2-3	LDPMESVREETVNLTTDSR	6.85569	6.87502	6.708	7.0241	6.98193	7.06626	7.05942	7.17529	7.16429	6.998	7.15064	6.76077	7.00789	7.04258	7.06547
SUSD2	Q9UGT4	AQPGTMSNGTETR	1.08255	1.06172	1.03566	5.15722	7.22504	6.19113	6.17674	7.79946	6.9881	7.17961	7.49222	6.867	7.2406	6.70673	6.97366
SUSD2	Q9UGT4	LASAFGDPHFVTFDGTNFTFNGR	6.42795	6.80303	5.99182	6.18942	6.18153	7.02445	7.30821	7.48301	7.16025	6.84951	7.13253	6.17012	6.90634	7.22082	6.59576
SV2A	Q7L0J3-2	LINSTFLHNK	7.83073	7.87848	7.75984	8.15201	7.91658	7.9162	8.13723	8.02949	8.00415	7.77192	7.90089	7.73317	7.90832	7.74912	7.77044
SV2A	Q7L0J3-2	VEHVTFNFTLENQIHR	7.18742	7.57143	7.2471	6.66788	7.71346	7.8764	7.44899	7.6148	7.58507	7.41654	7.57443	7.28752	7.6609	7.14521	7.45501
SV2B	Q7L1I2-2	FINSTFLEQK	7.41457	7.51975	7.38456	7.76063	7.60414	7.73623	7.7935	7.67277	7.7452	7.4223	7.66033	7.66953	7.79622	7.52853	7.64586
SYPL1	Q16563-2	GQTEIQVNCPPAVTENKTVTATFGYPFR	7.3179	7.38926	7.34162	6.72734	7.21373	7.62596	7.63416	7.79408	7.5959	7.19546	7.6549	7.38876	7.27516	7.55946	7.61711
SYT1	P21579	VSESHHEALAAPPVTTVATVLPSNATEPASPGEGKEDAFSK	6.7301	6.89789	6.76788	7.0354	7.0667	7.15818	6.71866	6.85919	6.99972	6.50602	6.86306	6.60941	6.73417	6.67854	6.62291
TCTN1	Q2MV58-5	AVIYSLNFTANPPQR	6.07748	6.05281	6.10215	6.49074	6.55676	6.66677	6.66078	6.69989	6.62167	6.59159	6.83665	6.34653	6.63503	6.5233	6.41157
TCTN3	Q6NUS6-3	NLASSCTLDSALNAASYYNFTVLK	5.90426	6.4091	5.54823	6.39527	6.29062	6.49992	5.93564	6.72096	6.09298	6.00987	5.68892	6.06701	6.44906	6.54957	6.37588
TENM3	Q9P273	IFPSGNVTSVLELSSNPAHR	6.37752	6.20549	6.10797	6.59601	6.22225	6.41478	6.23066	6.17759	6.28374	6.35063	6.50641	6.19485	6.55965	6.49148	6.23487
TENM3	Q9P273	ISFLIGSDSTHVIPGESPFNK	6.46512	6.73167	6.3304	6.64819	6.64553	6.64286	6.75189	6.77944	6.72434	6.35802	6.76084	6.55943	6.69366	6.66104	6.56328
TF	P02787	CGLVPVLAENYNK	6.9121	6.91947	6.92683	6.69679	6.86667	7.18244	7.21196	7.27584	7.14807	6.98123	7.09778	6.79718	7.01725	7.1108	7.07906
TF	P02787	QQQHLFGSNVTDCSGNFCLFR	8.03284	8.1688	8.15704	6.84429	7.98749	8.29368	8.07237	8.17137	8.25476	7.67861	8.32921	7.84718	7.8939	8.0158	8.07897
TFPI2	P48307-2	KIPSFCYSPKDEGLCSANVTR	7.94974	8.00515	8.04356	7.05851	7.82593	7.72087	7.88481	7.78979	7.83847	8.01572	8.2176	7.91287	7.84306	8.06237	7.85873
TFPI2	P48307-2	YFFNLSSMTCEK	7.6473	7.71409	7.75622	7.62468	7.54536	7.70399	7.53678	7.6697	7.7727	7.67418	7.94129	7.70765	7.68873	7.74294	7.66874
TFRC	P02786	KDFEDLYTPVNGSIVIVR	7.43076	7.66075	7.53934	7.13043	7.6818	7.56512	7.88315	7.75657	7.44256	7.75412	7.67546	7.66002	7.58896	7.74234	7.3539
TFRC	P02786	QNNGAFNETLFR	8.33751	8.39144	8.41866	8.75166	8.49514	8.65462	8.61076	8.61311	8.64709	8.38265	8.55845	8.2724	8.57899	8.46536	8.52337
TGFB1	P01137	LASPPSQGEVPPGPLPEAVLALYNSTR	7.48013	7.7678	7.56141	7.4003	7.4563	7.55141	7.40539	7.47219	7.53899	7.41777	7.70859	7.27428	7.86838	7.78423	7.4533
TGFB2	P61812	LTSPPEDYPEPEEVPPEVISIYNSTR	7.53822	7.74769	7.61156	7.58071	7.9608	8.00584	7.80143	7.85896	7.80462	7.87392	8.10727	8.08099	7.97465	7.79291	7.73631
TGFB3	P10600-2	LTSPPEPTVMTHVPYQVLALYNSTR	1.02575	1.01969	1.01364	6.8257	6.85056	6.80084	1.06344	1.09192	1.06501	1.09034	1.0965	1.00268	1.04897	1.0133	1.01555
TGOLN2	O43493-6	QEEAGVRPSAGNVSTHPSLSQRPGGSTK	6.61596	6.65061	6.5813	1.09293	1.05659	1.00697	1.00564	1.07351	1.00631	6.46704	6.68941	6.57822	6.70464	6.28633	6.73344
THBS1	P07996-2	VVNSTTGPGEHLR	7.23599	7.30877	7.3708	7.56857	7.61973	6.80376	7.28375	7.2397	7.32781	7.54511	8.09228	7.44703	7.58118	7.44938	7.45809
THBS3	P49746-2	LGFLGNQSQGCLPAR	8.1317	8.19903	8.03132	7.86405	8.03737	8.28803	8.13124	8.31051	8.37048	7.97945	8.15581	8.09138	8.16318	8.28123	8.2222
THSD7B	Q9C0I4	AVIAPPLFGGLQCPNLTESR	6.54339	6.58143	6.18572	6.05092	6.43964	6.98195	6.67316	6.99066	7.05478	6.30273	6.69145	6.45095	6.70998	6.62562	6.79435
TIMP1	P01033	FVGTPEVNQTTLYQR	6.92246	7.11424	6.84235	7.27409	7.17827	7.31213	7.19581	7.33148	7.31399	7.29995	7.50104	7.10145	7.40622	7.42873	6.9195
TLL2	Q9Y6L7	ECTWNISSTAGHR	6.55886	6.72271	6.04612	1.02189	1.09628	1.07995	1.07964	1.06193	1.00719	1.00701	1.03568	1.08899	1.03045	1.04299	1.03423
TLL2	Q9Y6L7	ENTTLLHSPGTLHAAAK	7.81749	7.90547	7.65204	8.18654	7.62279	8.10717	7.75877	8.04016	7.79071	7.32504	7.51412	7.11273	7.78071	7.65529	7.73013
TLL2	Q9Y6L7	LNGTITSPGWPK	6.52999	6.85274	6.20724	1.0246	1.01145	1.0819	6.01868	6.04299	5.99437	6.33978	6.32824	6.35132	6.49971	6.00674	6.25323
TLL2;TLL1	Q9Y6L7	IWPGGVIPYVIGGNFTGSQR	6.57582	6.87973	6.72777	1.01929	1.07642	1.01659	1.08431	1.04588	1.09096	1.0438	1.02976	1.04928	1.0091	1.09566	1.07683
TM2D1	Q9BX74	DSSGNETHFTGNEVGFFKPISCR	6.73841	6.99908	6.47816	6.97477	6.87102	7.07852	7.19947	7.15842	7.24053	6.60745	6.91325	6.64313	6.8689	6.87896	6.88903
TM2D1	Q9BX74	LSITNETFRK	6.89112	6.94677	6.90484	7.32444	7.15739	7.32235	7.19764	7.35736	7.37518	7.03291	7.15326	7.03166	7.38187	7.18663	7.09398
TM2D3	Q9BRN9-2	LPADCIDCTTNFSCTYGKPVTFDCAVKPSVTCVDQDFK	7.04798	7.38693	7.41345	1.07571	1.02215	1.08612	6.9739	7.2868	7.18466	7.09335	7.2898	6.8969	6.83037	7.08135	6.95586
TM2D3	Q9BRN9-2	NFIINMTCR	7.48084	7.55391	7.53778	7.02141	7.55503	7.28822	7.76026	7.82902	7.87898	7.38	7.71923	7.54496	7.52126	7.60027	7.58081
TM9SF3	Q9HD45	IVDVNLTSEGK	8.1725	8.30376	8.22436	8.15334	8.20034	8.19058	8.33309	8.30542	8.25928	8.16809	8.30312	8.12648	8.13332	8.33046	8.1746
TMED4	Q7Z7H5-3	FTFTSHTPGDHQICLHSNSTR	7.89871	8.16843	8.02372	8.06292	8.07129	8.05456	7.77869	7.89508	8.13212	7.77497	8.11273	7.71157	7.92905	7.9244	5.74754
TMED9	Q9BVK6	FTFTSHTPGEHQICLHSNSTK	8.3085	8.49545	8.71628	7.57748	8.44882	8.43086	8.11576	8.46195	8.45395	8.05778	8.30441	8.12989	8.22725	8.4059	8.27489
TMEM106B	Q9NUM4	LNNITIIGPLDMK	7.86574	7.91582	7.85184	8.06298	7.91821	8.03496	7.9951	7.9707	7.9822	7.87317	7.87267	7.91433	7.95657	7.97602	7.8435
TMEM131	Q92545	EADNHTAFIR	6.77583	6.96691	6.74976	7.19314	7.15892	6.94346	7.1544	7.30167	6.97018	6.91336	7.07841	6.95599	6.96517	6.87178	6.75637
TMEM132A	Q24JP5-3	VQQVGHYPPANSSLSSR	6.70783	6.62625	6.60152	6.93857	6.96775	6.95876	6.88481	6.977	7.0184	6.64404	7.03102	6.76625	6.84952	6.76768	6.65928
TMEM158	Q8WZ71-2	LLASAAPGPPERPGPEEAAAAAAPCNISVQR	7.40274	7.52656	6.95662	6.45949	6.86046	7.54719	7.51372	7.58218	7.44526	1.03054	1.04888	1.07549	7.38593	7.34307	7.21171
TMEM181	Q9P2C4	VIQTSAANFSLNNSK	7.03358	7.17979	6.93063	7.36308	7.19454	7.2866	7.56965	7.22413	7.50515	6.99471	7.28135	6.9289	7.23396	7.09896	7.21107
TMEM194A	O14524	LNDTYVNVGLYSTK	6.48983	6.57611	6.54359	1.09842	1.09186	1.07565	1.01745	1.0914	1.07437	1.07658	1.01854	1.00461	1.06763	1.05687	1.0764
TMEM2	Q9UHN6-2	GDPSVISVNGTDFTFR	7.22437	7.36991	7.47882	7.35117	7.28669	7.12987	7.51677	7.42466	7.2615	7.27666	7.40782	7.18546	7.29765	7.44021	7.15509
TMEM2	Q9UHN6-2	HPSCVNVSK	1.07905	1.07705	1.06996	1.06121	1.07997	1.07468	6.78656	6.29289	6.53972	1.0429	1.07964	1.07654	1.04457	1.01602	1.09475
TMEM2	Q9UHN6-2	ILESERFDTHEYRNESR	6.87058	6.86129	6.94571	6.95802	6.61635	6.78719	7.01	6.74721	6.91489	6.48365	6.84517	6.41883	6.67617	6.7635	6.76649
TMEM2	Q9UHN6-2	QLNISHLLVPLGLAK	6.10067	5.99342	6.20791	5.77657	5.878	5.67514	1.00966	1.07316	1.02932	5.74803	5.93203	5.88579	1.03629	1.06494	1.0027
TMEM206	Q9H813	HHYEVIPPLTSPGQPGDMNCTTQR	6.77695	6.80272	6.82849	7.08342	7.31007	6.85677	6.96079	6.9334	6.99184	1.04798	1.03502	1.0662	1.0336	1.07994	1.06817
TMEM219	Q86XT9	GSHVVGLLTTLNFGDGPDRNKTR	6.2455	6.30752	6.21802	6.59046	6.52613	6.4618	1.09529	1.01861	1.07355	1.05374	1.0221	1.06257	6.4403	6.33678	6.23326
TMEM231	Q9H6L2-3	NVTTVLNDPNPIWLVGR	1.04249	1.07624	1.03505	1.07745	1.08899	1.06496	1.01634	1.0516	1.03096	1.03212	1.098	1.03434	1.01259	1.02929	1.02846
TMEM245	Q9H330-3	ILGDKVNNTAVIEK	7.68379	7.68133	7.64323	7.86919	7.82177	7.88331	7.81651	7.78371	7.84468	7.63655	7.73457	7.60209	7.79369	7.69063	7.75269
TMEM248	Q9NWD8-2	HLTNDTTTPESTMTSGQAR	1.02626	1.06429	1.03317	1.03458	1.00622	1.00529	1.09782	1.04164	1.04588	1.03361	1.00076	1.05656	1.07954	1.05063	1.01104
TMEM259	Q4ZIN3-2	GSFPGLAVEPGSNLDMEDEEEEELTMEMFGNSSIK	7.28179	7.52652	7.40416	7.6001	7.60295	7.59724	7.68138	7.76019	7.60257	1.01097	1.09164	1.02116	1.03162	1.02871	1.00468
TMEM259	Q4ZIN3-2	VFKPPSSTEALNDSQEFPFPETPTK	8.20691	8.28349	7.95833	8.11146	8.0988	8.30264	8.36611	8.33515	8.27604	8.07086	8.4251	8.09008	8.18301	8.29044	8.11274
TMEM30A	Q9NV96	CLSPDVTPCFCTINFTLEK	6.40393	6.4475	6.36036	6.54428	6.37952	6.70904	6.39536	6.32872	6.462	6.1601	6.33859	5.98162	6.12184	6.22998	6.39525
TMEM30A	Q9NV96	YSLNVTYNYPVHYFDGR	6.61054	6.81335	6.5917	6.46694	6.89513	7.23201	6.8363	6.86794	6.64467	6.45759	7.03585	6.72775	7.37604	6.78201	6.47825
TMEM59	Q9BXS4	LFSICQFVDDGIDLNRTK	6.26084	6.55945	6.41014	6.46946	6.35099	6.58792	6.15486	6.43629	6.50866	1.0773	1.06712	1.07146	6.35723	6.28635	6.18812
TMEM63C	Q9P1W3	LQNMTVDECFQSR	7.15514	7.33628	7.20135	7.49013	7.31924	7.66101	7.44037	7.61183	7.54666	7.14845	7.43666	7.1475	7.33803	7.18464	7.35984
TMEM87A	Q8NBN3-2	LFQNCSELFK	7.72729	7.82356	7.87767	7.07907	7.67554	7.80386	7.79694	7.81831	7.90908	7.66656	7.99042	7.75065	7.68871	7.7368	7.82741
TMEM87A	Q8NBN3-2	LPLLGEKQEAKENGTNLTFIGDK	6.55654	6.58083	6.36759	7.06766	6.85309	7.03432	6.6087	6.90989	6.80584	6.66921	7.02791	6.43686	6.76824	6.35108	6.89602
TMEM9	Q9P0T7	NISGHIYNQNVSQK	6.407	6.55892	6.4336	6.28883	6.51019	6.65528	6.7234	6.86723	6.65475	6.30664	6.63617	6.28365	6.64197	6.62797	6.58371
TMPO	P42167	IDGPVISESTPIAETIMASSNESLVVNR	1.06902	1.07629	1.02236	1.08327	1.09646	1.00657	6.44997	6.33599	6.56395	1.01815	1.03717	1.02919	6.11178	6.05604	6.16752
TMTC3	Q6ZXV5-2	ANESRLEEADQLYR	7.99575	7.9555	7.85901	8.16583	8.0461	8.36993	8.09215	8.31209	8.14261	7.82948	8.19868	7.83585	8.14465	8.05446	8.10079
TMTC4	Q5T4D3-2	NLADKGNQTAAIR	6.23888	6.52446	6.34508	6.65024	6.65061	6.448	6.69399	6.84794	6.54003	6.27602	6.59384	6.32302	6.44492	6.39153	6.66946
TMX3	Q96JJ7	LVALAVIDEKNTSVEHTR	8.08596	8.27608	8.10828	8.41919	8.27746	8.50203	8.23276	8.20024	8.54887	8.12555	8.29802	8.035	8.07328	8.19621	8.21411
TMX4	Q9H1E5	VQPMTASNWTLVMEGEWMLK	6.46073	6.77187	5.96531	1.0645	1.02949	1.04846	1.07629	1.0622	1.0301	1.05809	1.09674	1.0063	1.06782	1.03777	1.02811
TNC	P24821-4	GFEESEPVSGSFTTALDGPSGLVTANITDSEALAR	1.04553	1.03165	1.01775	1.06138	1.09626	1.0002	1.0881	1.09761	1.01752	6.10358	6.20987	6.31615	6.67752	6.66596	6.68908
TNC	P24821-4	GPNCSEPECPGNCHLR	6.17964	6.31842	5.72192	6.02589	5.89597	6.15581	6.22954	6.56832	6.26507	5.69798	6.25889	5.81135	1.02401	1.02036	1.04446
TNC	P24821-4	LLETVEYNISGAER	6.7842	6.96735	6.91313	7.79945	7.45835	7.85455	7.71214	8.0024	7.92062	7.39813	7.49654	7.39451	7.39338	7.28732	6.95956
TNC	P24821-4	LNYSLPTGQWVGVQLPR	7.21714	7.62255	6.55325	6.44537	6.61666	6.27408	1.09491	1.04912	1.0478	6.14249	7.7177	6.41534	7.70132	6.57717	6.14392
TNC	P24821-4	NTTSYVLR	7.28348	7.5161	7.39979	7.42675	7.62891	7.56116	7.88618	7.77516	7.58169	7.49501	7.67292	7.40979	7.48086	7.50148	7.4553
TNC	P24821-4	QTGLAPGQEYEISLHIVKNNTR	7.58099	7.82998	7.64921	8.31063	6.88691	8.39751	7.97136	8.03917	8.2356	7.84172	8.17	7.70414	8.23545	7.80241	7.68012
TNC	P24821-4	RQSGVNATLPEENQPVVFNHVYNIK	7.76547	7.21853	6.91046	8.17318	8.05194	7.45488	7.88384	7.52003	8.17464	7.74033	7.39535	7.97173	7.44522	7.01714	7.18314
TNC	P24821-4	VEAAQNLTLPGSLR	7.54473	7.6663	7.67034	8.72481	8.25603	8.76957	8.52718	8.71823	8.80127	8.00398	8.22994	8.09029	8.2468	8.21571	7.91532
TNC	P24821-4	VEAARNLTVPGSLR	6.74489	6.64045	6.84932	7.88453	7.28397	7.86227	7.42097	7.72745	7.77397	6.93033	7.22855	7.01487	7.26161	6.96027	6.99809
TNFRSF21	O75509	VLSSIQEGTVPDNTSSAR	1.00311	1.00145	1.04872	1.07818	1.00771	1.04879	1.00081	1.04989	1.09884	1.06196	1.09421	1.02471	1.0068	1.06921	1.02582
TOR1AIP2	Q8NFQ8	HLNASNPTEPATIIFTAAR	8.395	8.4434	8.39309	8.79488	8.4454	8.7166	8.57461	8.80833	8.69147	8.35707	8.6694	8.26892	8.67349	8.48079	8.46693
TOR1B	O14657	EERPLNASALK	6.884	5.33778	6.93098	7.11503	7.08118	7.14889	7.24282	7.21903	7.25001	7.05936	7.18204	7.03941	7.16429	7.13314	7.00261
TOR3A	Q9H497-2	ISNNFTGLEWDLNVR	7.00256	7.42848	7.21552	1.045	1.05071	1.01048	1.01163	1.0956	1.0696	1.08278	1.01932	1.01347	1.06424	1.01521	1.07803
TPBG	Q13641	VLHNGTLAELQGLPHIR	6.12278	6.37333	6.41548	1.02911	1.083	1.00238	6.35638	6.25183	6.31863	1.06041	1.06961	1.00955	6.27153	6.2502	6.32633
TPP1	O14773	FLSSSPHLPPSSYFNASGR	8.23092	8.17255	8.29382	8.22271	8.19179	8.3227	8.25766	8.33361	8.25779	7.99668	8.31572	8.14565	8.36385	8.14174	8.20598
TPP1	O14773	RYNLTSQDVGSGTSNNSQACAQFLEQYFHDSDLAQFMR	1.0528	1.08079	1.09565	6.81787	6.49454	7.1412	1.04093	1.09607	1.03944	1.07514	1.02244	1.00238	1.03414	1.01929	1.07939
TSPAN11	A1L157	LSDELKQHLNR	6.75906	6.93892	6.57597	7.22043	6.92362	7.23531	6.95092	7.08626	7.21173	6.70851	6.78942	6.72078	7.00894	7.01527	7.0216
TSPAN15	O95858	NTTEVVNTMCGYK	7.14833	7.31964	7.08928	7.1018	7.06184	7.14176	7.15917	7.24724	7.1933	6.76093	7.20449	6.91029	7.01714	7.13361	7.16886
TSPAN3	O60637-3	ETASNCNGSLAHPSDLYAEGCEALVVK	7.04927	7.21219	7.15001	1.06774	1.08668	1.0428	7.12907	7.18971	7.1706	6.47573	7.07885	6.60908	6.80263	6.93295	7.03467
TSPAN3	O60637-3	NQSVPLSCCR	7.1878	7.32481	7.03789	6.89399	6.85599	6.93199	7.22933	7.43644	7.19864	6.52536	7.07079	6.74278	6.57579	7.17439	7.17738
TSPAN33	Q86UF1	DWSQNMYFNCSEDNPSR	6.51764	6.70781	6.61272	1.0357	1.03747	1.02771	1.0825	1.0876	1.04195	1.01755	1.07586	1.08665	1.06561	1.074	1.02485
TTC17	Q96AE7-2	VNLSAPLLPKEDPIFTYLSK	6.12747	6.1205	6.32958	6.69804	6.06948	6.72894	6.20836	6.46666	6.48816	6.10968	6.12995	6.0894	6.42871	5.84922	6.32546
TTYH3	Q9C0H2-2	VQEVLNGTEVNLQHLTALVDCR	6.92566	7.08414	6.77473	6.96734	6.75883	7.17585	6.92335	7.062	7.16027	6.70355	6.91896	6.56447	6.76133	6.87169	6.87511
TTYH3	Q9C0H2-2	VWDTAVGLNHTAEPSLQTLER	7.55516	7.78924	6.91745	1.0609	1.09754	1.00297	1.05668	1.08336	1.03775	7.01521	7.57234	6.45808	7.64082	6.89718	6.15354
TUSC3	Q13454-2	FIKAPPRNYSMIVMFTALQPQR	7.79196	7.74067	7.67914	8.05705	7.82299	8.16968	7.77112	7.98419	7.99611	7.64899	7.81669	7.83813	7.994	7.71518	7.79374
TXNDC11	Q6PKC3-2	EVLNYTAENICK	6.446	6.50402	6.54696	1.09515	1.09734	1.02593	6.41792	6.43899	6.41421	6.3272	6.57721	6.3329	6.40838	6.55807	6.51505
TXNDC11	Q6PKC3-2	HFNTSLVFPR	5.93405	5.63075	5.7824	1.07155	1.06784	1.08245	1.01965	1.03687	1.02702	1.0325	1.05694	1.05502	1.08937	1.00475	1.05994
TXNDC15	Q96J42-2	FNHTDRTLETLK	6.30687	6.23488	6.02018	6.94341	6.43718	7.04735	6.56539	6.92157	7.01383	6.13226	6.46333	5.90584	6.50965	5.98538	6.57643
TXNDC15	Q96J42-2	IFIFNQTGIEAKK	7.99807	8.07125	7.95098	8.39957	8.27969	8.39541	8.28954	8.5103	8.4809	8.20007	8.41514	8.04728	8.34783	8.21373	8.04976
TXNDC15	Q96J42-2	VNCEERNITGLENFTLK	1.04858	1.08778	1.06301	7.36194	7.11868	7.60521	7.61521	7.56684	7.66359	7.03916	7.36804	6.71029	7.14327	7.15457	7.34474
TXNDC16	Q9P2K2	QNVTEFPIIK	1.0384	1.00096	1.08387	1.05546	1.01545	1.00738	7.0257	6.98668	7.06471	1.09567	1.01559	1.0098	6.92255	6.97264	6.9307
TYRO3	Q06418	DLVPATNYSLR	7.3258	7.42439	7.33356	7.52232	7.43658	7.60574	7.50012	7.50805	7.50814	7.18223	7.44143	7.26221	7.60902	7.47348	7.39456
TYRO3	Q06418	IGGPAPSPSVLNVTGVTQSTMFSCEAHNLK	7.11322	7.20454	7.15888	7.11418	6.98731	7.24104	7.23302	7.26247	7.20357	7.01664	7.2649	6.76838	7.20415	7.27462	7.13369
TYRO3	Q06418	LSSSNASVAWMPGADGR	6.65764	6.80499	6.73131	1.08827	1.01002	1.08147	1.00065	1.0926	1.04014	1.00634	1.03342	1.0736	6.72608	5.96933	6.34771
UBAP2L	Q14157-4	IFTASNVSSVPLPAENVTITAGQR	1.07504	1.05162	1.05826	1.05773	1.05987	1.05126	1.03055	1.00248	1.05554	1.02666	1.07086	1.06754	1.02574	1.09278	1.00699
UGGT1	Q9NYU2-2	GTEVNTTVIGENDPIDEVQGFLFGK	6.95697	6.72031	6.48366	7.70656	7.13656	8.27655	7.77784	7.49285	7.53881	7.17188	7.25686	7.00037	7.78116	7.49921	7.38127
UGT3A1	Q6NUS8	VSQILQEHGHNVTMLHQSGK	1.02945	1.06141	1.0114	7.17184	7.61013	7.21243	7.55591	7.64259	7.50422	7.48216	7.7907	7.36781	7.60877	7.4841	7.37902
UGT8	Q16880	YPGIFNSTTSDAFLQSK	7.15332	7.23227	7.33839	7.50278	7.23267	7.38635	7.59815	7.60441	7.44868	7.02007	7.24533	7.4018	7.44674	7.14647	7.11461
UNC5C;UNC5B	O95185-2	LSDTANYTCVAK	6.54814	6.53273	6.6187	1.08251	1.05014	1.03917	6.60954	6.32659	6.21763	6.30625	6.3616	6.42999	6.20519	6.5998	6.40249
UST	Q9Y2C2	HVHFLNFSR	6.89594	7.16144	7.02381	7.33956	7.20861	7.24942	6.94414	6.92395	6.90565	6.84753	6.9771	6.82281	7.19588	6.97884	7.13992
UST	Q9Y2C2	LGNMTVTVK	1.08268	1.06869	1.06474	6.99272	6.9958	6.95876	8.61131	7.65394	6.69658	6.66135	6.69192	6.72248	1.07803	1.04862	1.07976
UST	Q9Y2C2	NEQMELIKNISTAEQPYLFTR	6.89233	7.04273	6.85283	7.05783	7.04714	7.23868	6.75702	7.08133	6.8475	6.82977	6.98358	6.83982	7.18381	6.94097	6.93438
UST	Q9Y2C2	QYLGNSTYLDDHGPPPSK	6.75841	6.89418	6.53585	6.96668	7.14051	6.9865	6.93934	6.94655	6.94295	6.29692	7.08571	6.77856	6.98215	7.09835	6.86382
VCAN	P13611-2	FENQTGFPPPDSR	6.37679	6.40676	6.34682	6.80148	6.32763	6.56456	1.04077	1.07347	1.09968	6.59235	6.88259	6.30211	6.76367	6.63085	6.03267
VCAN	P13611-2	RGQFESVAPSQNFSDSSESDTHPFVIAK	7.11099	7.22716	7.19461	7.66009	7.30853	7.54694	7.0317	7.32702	7.37927	7.13859	7.58893	7.36376	7.43736	7.34367	7.0916
VCAN	P13611-2	VVAENITQTSR	7.09537	7.19559	7.20435	7.51645	7.19867	7.27392	7.27266	7.35028	7.2936	7.27536	7.50523	6.93696	7.37304	7.54552	7.0874
VTN	P04004	PFDAFTDLKNGSLFAFR	6.56753	6.42668	6.58834	5.77204	6.44023	6.10614	6.20382	6.2464	6.41396	7.19268	7.3835	6.83518	7.0446	6.15139	6.72315
YIPF3	Q9GZM5	LPTTVLNATAK	6.32631	6.44151	6.27037	6.99763	6.72044	6.85146	6.70025	6.95618	7.01656	6.69581	6.97908	6.4881	6.60353	6.84361	6.41821
YTHDF3	Q7Z739	AITDGQAGFGNDTLSK	1.07417	1.03915	1.06176	1.05468	1.0349	1.00162	1.06021	1.063	1.08971	1.07629	1.03988	1.04042	1.066	1.03584	1.02669
	P41586-5	ANELMGFNDSSPDMGVVSR	6.7659	7.04273	6.72453	6.95869	6.77504	7.23418	6.89147	7.10287	6.87447	6.62817	6.87107	6.59037	6.77654	6.84798	6.8967
	Q8N2S1-2	NATSVDSGAPGGAAPGGPGFR	6.19339	6.39176	5.99503	1.05074	1.08787	1.01393	1.08816	1.0487	1.0289	6.10891	6.55024	5.88909	6.30166	6.38401	6.42639
	P29322-2	RAAVVNITTNQAGR	7.10695	7.15571	7.0341	7.68861	7.20406	7.50146	7.33407	7.40943	7.4429	7.15251	7.43788	6.85398	7.35242	7.05468	7.1786
	Q9UBM1-3	RSGNPGAEVTNSSVAGPDCCGGLGNIDFR	1.06525	1.07295	1.00714	1.0573	1.06919	1.06743	1.01431	1.02113	1.09304	1.0119	1.04958	1.00061	6.73357	6.64466	6.82248
	Q15758-2	YSTTYEERNITGTR	6.53896	6.70373	6.37461	6.36246	6.57278	6.0618	6.45542	6.56164	6.3492	6.23521	6.71658	6.47589	6.37255	6.63667	6.41853

## Sheet: Protein
			Cell surface glycoproteome mining			PROTEIN INTENSITY															AVERAGE INTENSITY
Gene names	Protein	CD molecule	Plasma membrane	CSPA	SURFY	MB5_CTRL_Rep1	MB7_CTRL_Rep2	MB10_CTRL_Rep3	MB4_ENGR_Rep1	MB6_ENGR_Rep2	MB15_ENGR_Rep3	MB1_PR_Rep1	MB2_PR_Rep2	MB3_PR_Rep3	MB11_PRC_Rep1	MB12_PRC_Rep2	MB13_PRC_Rep3	MB8_REL_Rep1	MB9_REL_Rep2	MB14_REL_Rep3	Log10(Ctrl)	Log10(Engr)	Log10(PR)	Log10(PRC)	Log10(Rel)
EMC10	Q5UCC4-2					1.00803	1.00117	1.00813	7.17474	6.6138	7.73567	6.11984	6.883	5.70546	7.3049	6.73371	6.84956	1.03821	1.01532	1.03263	1.00578	7.17474	6.2361	6.96272	1.02872
KIAA0101	Q15004-2					1.02375	1.00037	1.03083	6.64198	6.47556	6.8084	1.02256	1.01098	1.08998	6.4321	6.66795	6.44795	1.04897	1.01627	1.07633	1.01832	6.64198	1.04117	6.516	1.04719
PEMT	Q9UBM1-3					1.0119	1.04958	1.00061	1.0573	1.06919	1.06743	1.06525	1.07295	1.00714	6.73357	6.64466	6.82248	1.01431	1.02113	1.09304	1.02069	1.06464	1.04845	6.73357	1.04283
SIRPB1;SIRPA	Q5TFQ8		Yes		+	1.00732	1.02127	1.03385	1.06886	1.06382	1.04041	1.09273	1.09915	1.00424	1.00934	1.03778	1.00344	6.25321	6.33277	6.44182	1.02082	1.0577	1.06537	1.01685	6.3426
EFCAB14	O75071		Yes	+		1.02036	1.01152	1.03745	1.05652	1.00035	1.0347	1.0966	1.01419	1.0955	1.07331	1.04542	1.06327	1.08446	1.07514	1.09002	1.02311	1.03052	1.06876	1.06067	1.08321
PICALM	Q13492-4					1.00474	1.04657	1.02174	1.05196	1.09776	1.00941	1.03645	1.09316	1.02945	1.05199	1.05374	1.08534	1.06281	1.09246	1.03895	1.02435	1.05304	1.05302	1.06369	1.06474
ATP6V0A2	Q9Y487		Yes	+	+	1.01959	1.04554	1.01824	1.02988	1.0952	1.026	6.53565	6.75912	6.64739	1.01246	1.06111	1.06085	5.46988	5.64667	5.55828	1.02779	1.05036	6.64739	1.04481	5.55828
GFRA1	P56159-2		Yes	+	+	1.04136	1.01252	1.03005	1.06753	1.08623	1.00558	1.07504	1.09815	1.02388	1.00975	1.05119	1.04508	1.05112	1.09143	1.02731	1.02798	1.05311	1.06569	1.03534	1.05662
TMPO	P42167					1.01815	1.03717	1.02919	1.08327	1.09646	1.00657	1.06902	1.07629	1.02236	6.11178	6.05604	6.16752	6.44997	6.33599	6.56395	1.02817	1.0621	1.05589	6.11178	6.44997
LTBP1	Q14766		Yes	+		1.0455	1.01098	1.02849	1.01168	1.07796	1.0598	1.08143	1.0754	1.04095	6.76652	7.14439	6.69878	6.96778	6.9904	6.94515	1.02833	1.04982	1.06593	6.8699	6.96778
LPHN2	O95490-3		Yes	+	+	1.022	1.00697	1.05807	1.00895	1.00993	1.05601	6.99985	7.2476	7.12372	6.86253	5.97625	6.41939	1.06627	1.09837	1.09554	1.02901	1.02496	7.12372	6.41939	1.08673
DNASE2	O00115-2					1.04611	1.0068	1.0368	1.00705	1.03512	1.00416	7.11766	7.88016	6.64125	1.05684	1.01388	1.08543	1.05446	1.00831	1.0935	1.0299	1.01545	7.21302	1.05205	1.05209
FKBP14	Q9NWM8		Yes	+		1.00645	1.04912	1.03506	7.11782	7.06396	7.09089	6.74333	7.30446	6.88679	6.81484	6.49309	6.95664	6.57935	7.08543	6.65475	1.03021	7.09089	6.97819	6.75485	6.77318
TMEM248	Q9NWD8-2		Yes	+		1.03361	1.00076	1.05656	1.03458	1.00622	1.00529	1.02626	1.06429	1.03317	1.07954	1.05063	1.01104	1.09782	1.04164	1.04588	1.03031	1.01537	1.04124	1.04707	1.06178
IFNAR1	P17181-2		Yes	+	+	1.08621	1.00414	1.00728	1.04086	1.00911	1.00856	6.45081	6.45655	6.48856	1.092	1.03222	1.06266	6.77199	6.41965	6.59582	1.03254	1.01951	6.46531	1.06229	6.59582
TMEM194A	O14524		Yes	+	+	1.07658	1.01854	1.00461	1.09842	1.09186	1.07565	6.48983	6.57611	6.54359	1.06763	1.05687	1.0764	1.01745	1.0914	1.07437	1.03324	1.08864	6.53651	1.06697	1.06107
HN1	Q9UK76					1.00941	1.02223	1.07079	1.06314	1.05758	1.04751	1.03184	1.06716	1.07949	7.08865	7.09407	7.09949	7.08627	7.03359	7.13894	1.03414	1.05608	1.0595	7.09407	7.08627
ARSF	P54793		Yes	+		1.06535	1.01877	1.02029	1.00305	1.04931	1.07001	1.00407	1.09086	1.08354	1.08784	1.01298	1.04975	1.0151	1.02179	1.06963	1.0348	1.04079	1.05949	1.05019	1.03551
FAM171A1	Q5VUB5		Yes	+	+	1.01491	1.07329	1.01731	1.07058	1.07488	1.02946	1.08792	1.02037	1.08119	1.0866	1.01637	1.0277	5.88205	5.84849	5.86527	1.03517	1.05831	1.06316	1.04356	5.86527
CDC42EP3	Q9UKI2					1.02104	1.06904	1.01715	7.1683	7.34831	7.52832	1.02021	1.03344	1.06298	6.77169	6.70616	6.73475	7.02672	7.00669	7.04675	1.03574	7.34831	1.03887	6.73754	7.02672
CERS2	Q96G23		Yes	+		1.04075	1.06305	1.00398	1.00605	1.08112	1.06077	5.81964	7.6085	5.46682	6.28868	5.80283	6.04576	1.03957	1.09495	1.01991	1.03593	1.04931	6.29832	6.04576	1.05148
ADAM9	Q13443-2		Yes	+	+	1.05536	1.03411	1.02089	1.07465	1.06765	1.03526	1.08161	1.06494	1.08389	6.4346	6.395	6.47421	1.08007	1.01077	1.0943	1.03678	1.05919	1.07681	6.4346	1.06171
C12orf49	Q9H741		Yes	+		1.0162	1.07937	1.01773	1.08869	1.02417	1.00447	1.05045	1.07705	1.03685	6.32067	6.35448	6.45701	6.34453	6.6446	6.71401	1.03777	1.03911	1.05478	6.37739	6.56772
SLC36A4	Q6YBV0-2		Yes	+	+	1.02274	1.0895	1.0027	1.03949	1.03061	1.00012	1.01073	1.01278	1.04586	5.95342	5.97391	5.93292	6.26375	6.26617	6.1991	1.03831	1.02341	1.02312	5.95342	6.24301
LRRC8A	Q8IWT6		Yes	+		1.01347	1.09792	1.00384	1.08817	1.07758	1.0897	6.89047	7.05324	6.97185	1.05463	1.08323	1.04592	1.07878	1.01885	1.08869	1.03841	1.08515	6.97185	1.06126	1.06211
TOR3A	Q9H497-2		Yes	+		1.08278	1.01932	1.01347	1.045	1.05071	1.01048	7.00256	7.42848	7.21552	1.06424	1.01521	1.07803	1.01163	1.0956	1.0696	1.03852	1.03539	7.21552	1.05249	1.05895
CPQ	Q9Y646		Yes	+		1.04866	1.04384	1.0258	1.02891	1.05504	1.08447	6.09123	6.23246	6.16185	6.59276	6.40573	6.31718	6.41146	6.52436	6.29856	1.03943	1.05614	6.16185	6.43856	6.41146
NPR1	P16066		Yes	+	+	1.06731	1.01562	1.03719	6.6195	6.24437	6.43193	1.07832	1.0324	1.06115	1.05199	1.09967	1.08814	1.06593	1.00499	1.07095	1.04004	6.43193	1.05729	1.07993	1.04729
TXNDC16	Q9P2K2					1.09567	1.01559	1.0098	1.05546	1.01545	1.00738	1.0384	1.00096	1.08387	6.92255	6.97264	6.9307	7.0257	6.98668	7.06471	1.04036	1.0261	1.04107	6.94196	7.0257
CCDC80	Q76M96		Yes	+		1.07158	1.04008	1.01174	1.06297	1.08064	1.07025	1.06757	1.03378	1.06134	1.02246	1.03232	1.09919	6.26229	6.37172	6.19375	1.04113	1.07129	1.05423	1.05132	6.27592
CLN5	O75503		Yes	+		1.03086	1.0451	1.04766	1.01329	1.01518	1.02561	4.09937	4.13803	4.08301	4.14724	4.21831	4.12392	4.40237	4.26905	4.34029	1.04121	1.01803	4.1068	4.16316	4.33723
IL6ST	P40189-3	CD130	Yes	+	+	1.01793	1.00939	1.09792	1.04964	1.04795	1.06985	1.08695	1.02815	1.00422	1.08939	1.01215	1.07605	1.0822	1.03611	1.01387	1.04175	1.05581	1.03978	1.05919	1.04406
SLC4A7	Q9Y6M7-5		Yes	+	+	1.0319	1.0428	1.05117	1.03567	1.05553	1.05055	6.57461	6.92407	6.74934	1.02402	1.05472	1.05434	1.08712	1.02938	1.02724	1.04196	1.04725	6.74934	1.04436	1.04791
HNRNPU	Q00839-2		Yes	+		1.02957	1.01105	1.08583	1.09741	1.09828	1.0636	1.0318	1.0864	1.04698	1.01874	1.00279	1.06419	6.82884	6.86839	6.78929	1.04215	1.08643	1.05506	1.02857	6.82884
POFUT2	Q9Y2G5-2		Yes	+		1.03454	1.02373	1.07167	1.09082	1.02698	1.08389	6.17564	6.73492	6.45528	6.28165	6.30226	6.32287	1.09199	1.09475	1.07458	1.04332	1.06723	6.45528	6.30226	1.08711
MELK	Q14680-3					1.05914	1.01174	1.06057	6.81544	6.77206	6.72867	6.15421	6.34108	6.24764	6.49755	6.40447	6.44002	6.36915	6.5629	6.59914	1.04381	6.77206	6.24764	6.44735	6.5104
B4GALNT4	Q76KP1					1.09933	1.00615	1.02614	1.0331	1.05204	1.02143	1.02787	1.07682	1.05732	1.02425	1.0003	1.06326	1.0277	1.08471	1.02277	1.04387	1.03552	1.054	1.02927	1.04506
LDLR	P01130-2		Yes	+	+	1.03981	1.0864	1.00705	1.06517	1.05841	1.05002	3.6133	3.74818	3.83796	3.75008	3.68142	3.76806	3.95845	3.91267	3.96915	1.04442	1.05786	3.73315	3.73319	3.94675
TMEM219	Q86XT9		Yes		+	1.05374	1.0221	1.06257	6.59046	6.52613	6.4618	6.2455	6.30752	6.21802	6.4403	6.33678	6.23326	1.09529	1.01861	1.07355	1.04614	6.52613	6.25701	6.33678	1.06248
TPBG	Q13641		Yes	+	+	1.06041	1.06961	1.00955	1.02911	1.083	1.00238	6.12278	6.37333	6.41548	6.27153	6.2502	6.32633	6.35638	6.25183	6.31863	1.04652	1.03816	6.30386	6.28269	6.30895
SLC2A4	P14672-2		Yes	+	+	1.03467	1.00847	1.09671	1.00885	1.07358	1.06424	6.57328	6.76132	6.6673	1.00258	1.06743	1.00663	1.05396	1.00026	1.00239	1.04662	1.04889	6.6673	1.02555	1.01887
ATAD1	Q8NBU5					1.06166	1.02978	1.05008	6.70679	6.75398	6.80117	1.01861	1.08308	1.08242	1.09055	1.08711	1.03243	6.51785	6.50267	6.53303	1.04717	6.75398	1.06137	1.07003	6.51785
NHLRC3	Q5JS37					1.05354	1.02674	1.06138	1.05393	1.09133	1.06541	6.46792	6.742	6.60496	1.09299	1.01534	1.00361	1.0055	1.06383	1.0147	1.04722	1.07022	6.60496	1.03731	1.02801
PCDHGB4;PCDHGB7;PCDHGB1;PCDHGB2;PCDHGB5	Q9UN71-2		Yes	+	+	1.04032	1.08676	1.01606	6.83769	6.55351	6.98225	6.35697	6.4205	6.38873	1.09784	1.09654	1.08862	6.50525	6.78193	6.78217	1.04771	6.79115	6.38873	1.09433	6.68978
PTPRM	P28827		Yes	+	+	1.05816	1.0351	1.05064	6.76994	6.81703	6.90976	3.68195	3.73094	3.6764	6.84296	6.40525	6.63341	6.54738	6.57651	6.42014	1.04797	6.83225	3.69643	6.62721	6.51468
PVRL3	Q9NQS3-2	CD113	Yes	+	+	1.05868	1.02325	1.06341	1.092	1.02971	1.00128	7.03033	7.1809	6.87976	7.13439	6.70098	7.0084	6.97586	6.92196	7.02976	1.04845	1.04099	7.03033	6.94792	6.97586
TMEM206	Q9H813		Yes	+		1.04798	1.03502	1.0662	7.08342	7.31007	6.85677	6.77695	6.80272	6.82849	1.0336	1.07994	1.06817	6.96079	6.9334	6.99184	1.04973	7.08342	6.80272	1.06057	6.96201
LRIG3	Q6UXM1-2		Yes		+	1.02577	1.07546	1.04874	1.08209	1.09131	1.06038	1.04246	1.00239	1.02561	6.08671	5.86326	5.60028	5.95745	5.91515	5.81858	1.04999	1.07793	1.02349	5.85008	5.89706
ATF6B	Q99941-2		Yes	+		1.04386	1.03688	1.07076	6.59187	6.56515	6.63446	6.19631	6.70678	6.30539	6.50365	6.50968	6.46757	6.52409	6.68206	6.69864	1.0505	6.59716	6.40282	6.49363	6.63493
NXPH4	O95158		Yes	+		1.02451	1.05891	1.06912	1.09286	1.09178	1.09685	6.64297	7.09381	5.96745	1.00778	1.08236	1.07249	1.06534	1.0461	1.0705	1.05085	1.09383	6.56808	1.05421	1.06064
GLRB	P48167-2		Yes		+	1.05743	1.01656	1.0792	6.87692	6.54023	6.72997	1.03899	1.05957	1.04191	6.53071	6.60808	6.51373	6.85272	6.83731	6.73739	1.05106	6.71571	1.04682	6.55084	6.80914
TMEM158	Q8WZ71-2		Yes		+	1.03054	1.04888	1.07549	6.45949	6.86046	7.54719	7.40274	7.52656	6.95662	7.38593	7.34307	7.21171	7.51372	7.58218	7.44526	1.05164	6.95572	7.29531	7.31357	7.51372
NDST1	P52848-2					1.08021	1.05123	1.02365	1.04209	1.04695	1.05358	6.73411	7.06289	6.8985	1.09991	1.08235	1.06574	1.01866	1.07202	1.08151	1.0517	1.04754	6.8985	1.08267	1.0574
CTSD	P07339		Yes	+		1.05673	1.05941	1.03938	8.73024	8.68374	8.70699	8.44492	8.53	8.53597	1.01956	1.07753	1.05943	1.03574	1.07919	1.02162	1.05184	8.70699	8.50363	1.05217	1.04552
FREM2	Q5SZK8-2		Yes	+	+	1.0063	1.06328	1.08619	7.02317	6.97961	7.06674	1.00292	1.04199	1.08341	1.05746	1.05181	1.07614	7.35428	7.33773	7.37083	1.05192	7.02317	1.04278	1.0618	7.35428
PTPRG	P23470-2		Yes	+	+	1.06806	1.04135	1.04665	1.06913	1.06787	1.01889	1.03986	1.0277	1.05195	1.08821	1.09299	1.09966	1.07994	1.07134	1.05876	1.05202	1.05196	1.03984	1.09362	1.07001
SEMA3A	Q14563		Yes	+		1.05046	1.06461	1.04117	1.04719	1.05445	1.09644	6.17011	6.17025	6.42484	6.14322	6.15822	6.12823	1.06191	1.09636	1.07303	1.05208	1.06603	6.25507	6.14322	1.0771
YTHDF3	Q7Z739					1.07629	1.03988	1.04042	1.05468	1.0349	1.00162	1.07417	1.03915	1.06176	1.066	1.03584	1.02669	1.06021	1.063	1.08971	1.05219	1.0304	1.05836	1.04284	1.07097
KDM3B	Q7LBC6-3					1.08625	1.03499	1.0361	1.00671	1.07304	1.04476	1.0194	1.01415	1.01369	1.01041	1.0582	1.051	1.08605	1.05352	1.07105	1.05245	1.0415	1.01575	1.03987	1.0702
TMX4	Q9H1E5		Yes	+	+	1.05809	1.09674	1.0063	1.0645	1.02949	1.04846	6.46073	6.77187	5.96531	1.06782	1.03777	1.02811	1.07629	1.0622	1.0301	1.05371	1.04748	6.3993	1.04457	1.0562
CHST10	O43529					1.08071	1.01679	1.06604	6.9048	6.84847	6.76724	6.59911	6.68228	6.64069	1.04582	1.00506	1.0584	6.95245	6.86085	6.7202	1.05452	6.84017	6.64069	1.03643	6.8445
TMEM231	Q9H6L2-3		Yes	+	+	1.03212	1.098	1.03434	1.07745	1.08899	1.06496	1.04249	1.07624	1.03505	1.01259	1.02929	1.02846	1.01634	1.0516	1.03096	1.05482	1.07713	1.05126	1.02345	1.03297
SEPN1	Q9NZV5-2					1.04232	1.09378	1.02842	1.06799	1.0973	1.07102	6.69679	6.9464	6.8216	1.05875	1.09925	1.01527	1.01676	1.0186	1.00981	1.05484	1.07877	6.8216	1.05776	1.01506
UBAP2L	Q14157-4					1.02666	1.07086	1.06754	1.05773	1.05987	1.05126	1.07504	1.05162	1.05826	1.02574	1.09278	1.00699	1.03055	1.00248	1.05554	1.05502	1.05628	1.06164	1.04184	1.02952
STAU2	Q9NUL3-4					1.02638	1.04197	1.09789	1.09852	1.0534	1.09966	1.01213	1.08478	1.07478	1.09593	1.00015	1.00325	1.04407	1.07645	1.05968	1.05541	1.08386	1.05723	1.03311	1.06007
SOX2	P48431					1.08135	1.01252	1.07243	7.38671	7.19526	7.57816	1.02487	1.04108	1.08994	6.23447	6.11915	6.40469	6.9117	6.8875	6.93589	1.05544	7.38671	1.05196	6.25277	6.9117
MSR1	P21757-2	CD204	Yes	+	+	1.0788	1.06382	1.02726	6.86087	6.65494	6.44901	1.04557	1.09283	1.07207	1.04545	1.08648	1.02819	1.09866	1.06876	1.03296	1.05663	6.65494	1.07016	1.05337	1.06679
FAM174A	Q8TBP5		Yes	+	+	1.07818	1.0379	1.05449	1.04428	1.00021	1.00111	6.37349	6.40882	6.54103	1.01008	1.04016	1.07596	6.7932	6.78923	6.79717	1.05686	1.0152	6.44111	1.04207	6.7932
LPHN1	O94910-2		Yes		+	1.03373	1.09873	1.03821	1.08841	1.02323	1.06161	6.2962	6.58452	6.44036	1.05383	1.05832	1.07354	1.08205	1.00869	1.04579	1.05689	1.05775	6.44036	1.0619	1.04551
B3GALNT2	Q8NCR0-2					1.09334	1.01131	1.07007	6.81593	6.28358	7.34828	6.10387	6.55013	5.48319	1.00973	1.03146	1.04639	6.62876	6.64194	6.61558	1.05824	6.81593	6.04573	1.02919	6.62876
SULF1	Q8IWU6		Yes	+		1.08501	1.0357	1.05451	1.06404	1.03626	1.02035	6.25672	6.2954	6.33407	6.27366	6.39082	6.1565	6.78316	6.83753	6.70553	1.05841	1.04022	6.2954	6.27366	6.7754
TSPAN33	Q86UF1		Yes	+	+	1.01755	1.07586	1.08665	1.0357	1.03747	1.02771	6.51764	6.70781	6.61272	1.06561	1.074	1.02485	1.0825	1.0876	1.04195	1.06002	1.03363	6.61272	1.05482	1.07068
DPY19L3	Q6ZPD9-2					1.08169	1.07366	1.02474	6.60032	6.58876	6.78512	6.48948	6.73441	6.56282	6.70908	6.59619	6.48329	1.03376	1.01419	1.06228	1.06003	6.65806	6.59557	6.59619	1.03674
IL17RA	Q96F46-2	CD217	Yes	+	+	1.05987	1.03097	1.08935	1.02362	1.02361	1.07032	6.75457	6.81214	6.74024	6.94966	7.02313	6.87618	7.02032	7.01922	7.01813	1.06006	1.03918	6.76899	6.94966	7.01922
GALNT18	Q6P9A2					1.0571	1.08629	1.03687	6.83943	7.09596	6.58289	1.03446	1.01742	1.08931	6.80526	6.86309	6.92092	7.54184	7.15736	7.14036	1.06008	6.83943	1.04706	6.86309	7.27986
GLCE	O94923		Yes	+		1.06822	1.01756	1.09467	6.87057	7.23415	7.05236	1.08269	1.05335	1.09289	1.07866	1.05834	1.00833	6.87537	6.96432	6.78642	1.06015	7.05236	1.07631	1.04844	6.87537
TNFRSF21	O75509	CD358	Yes	+	+	1.06196	1.09421	1.02471	1.07818	1.00771	1.04879	1.00311	1.00145	1.04872	1.0068	1.06921	1.02582	1.00081	1.04989	1.09884	1.06029	1.04489	1.01776	1.03394	1.04985
HMCN1	Q96RW7-2		Yes	+		1.02664	1.06646	1.08849	6.54681	6.27173	6.65095	5.75553	6.13838	6.12614	6.27943	6.34505	6.21381	6.15703	6.17708	6.13698	1.06053	6.48983	6.00668	6.27943	6.15703
CTNND1	O60716-8					1.03071	1.08323	1.06919	6.38758	6.52397	6.66035	1.014	1.04799	1.04374	6.17531	6.11202	6.04873	6.50672	6.49031	6.52313	1.06104	6.52397	1.03524	6.11202	6.50672
ANPEP	P15144	CD13	Yes	+	+	1.09111	1.00212	1.09224	1.007	1.03581	1.07599	1.04703	1.00501	1.0971	1.07624	1.02066	1.09023	1.09507	1.04793	1.09955	1.06182	1.0396	1.04971	1.06238	1.08085
SRC	P12931					1.04832	1.0652	1.07536	1.05847	1.04354	1.09451	1.09191	1.0039	1.07001	6.36868	6.35612	6.34356	6.66678	6.53134	6.80223	1.06296	1.06551	1.05528	6.35612	6.66678
TGFB3	P10600-2					1.09034	1.0965	1.00268	6.8257	6.85056	6.80084	1.02575	1.01969	1.01364	1.04897	1.0133	1.01555	1.06344	1.09192	1.06501	1.06317	6.8257	1.01969	1.02594	1.07346
MARCKSL1	P49006					1.01581	1.08424	1.0898	1.02501	1.08587	1.027	1.06447	1.06604	1.06977	1.09816	1.06232	1.07149	6.79619	6.58855	7.00383	1.06328	1.04596	1.06676	1.07732	6.79619
ASIC4	Q96FT7-2		Yes		+	1.06912	1.0281	1.09384	1.07121	1.0472	1.01704	1.05572	1.03829	1.01085	1.02696	1.07676	1.04487	6.95221	6.98919	7.03931	1.06369	1.04515	1.03495	1.04953	6.99357
HNRNPH1	P31943					1.06211	1.07453	1.05484	6.84956	6.43897	7.26014	1.01031	1.05922	1.01862	6.61177	6.48707	6.44211	6.77784	6.64431	6.91136	1.06383	6.84956	1.02938	6.51365	6.77784
POFUT1	Q9H488-2					1.05521	1.09583	1.04175	1.08075	1.04529	1.0875	6.07318	6.4046	6.23889	1.06758	1.09672	1.03273	1.02556	1.03642	1.09754	1.06426	1.07118	6.23889	1.06568	1.05318
DAG1	Q14118		Yes	+	+	1.093	1.00223	1.09904	1.06607	1.03877	1.09876	1.04764	1.08719	1.07044	1.0784	1.06308	1.07008	6.44992	6.60058	6.75124	1.06476	1.06787	1.06842	1.07052	6.60058
FBLN1	P23142-2					1.0578	1.05279	1.08471	6.22998	6.10067	6.3593	5.86044	6.15925	5.75447	6.04121	5.86893	6.2135	5.96942	6.27502	6.40215	1.0651	6.22998	5.92472	6.04121	6.21553
PLXNA2	O75051		Yes	+	+	1.05186	1.08485	1.06194	1.04005	1.01233	1.09585	6.4557	6.5265	6.44937	1.09907	1.0135	1.08481	6.47316	6.38675	6.55957	1.06622	1.04941	6.47719	1.06579	6.47316
FAT1	Q14517		Yes	+	+	1.06914	1.03476	1.09527	1.04662	1.00368	1.04532	5.88191	5.89171	5.8721	5.80344	6.00152	5.60536	5.99882	6.13074	6.06478	1.06639	1.03187	5.88191	5.80344	6.06478
ITGA5	P08648	CD49e	Yes	+	+	1.06952	1.07629	1.05501	1.05586	1.07719	1.04706	3.9872	3.92823	3.90028	3.75127	3.74717	4.00733	6.85108	6.86019	6.91089	1.06694	1.06004	3.93857	3.83526	6.87405
CANT1	Q8WVQ1-2		Yes	+		1.09982	1.04814	1.05481	1.08641	1.0959	1.04019	1.01908	1.03024	1.09783	1.08163	1.02772	1.03522	1.06982	1.09332	1.08674	1.06759	1.07417	1.04905	1.04819	1.0833
CLCN3	P51790-4					1.06436	1.05097	1.09199	1.02381	1.09623	1.0429	1.00805	1.05482	1.06963	6.55077	6.48866	6.74809	6.42399	6.74765	6.68334	1.06911	1.05432	1.04416	6.59584	6.61833
SEMA5B	Q9P283-2		Yes		+	1.05233	1.08976	1.06766	1.04166	1.04327	1.02688	3.67367	3.91643	3.79114	1.07599	1.02299	1.03078	1.07224	1.0851	1.06477	1.06992	1.03727	3.79375	1.04325	1.07404
TMEM59	Q9BXS4					1.0773	1.06712	1.07146	6.46946	6.35099	6.58792	6.26084	6.55945	6.41014	6.35723	6.28635	6.18812	6.15486	6.43629	6.50866	1.07196	6.46946	6.41014	6.27723	6.3666
CERCAM	Q5T4B2-2		Yes	+		1.06033	1.08032	1.07928	1.08451	1.04931	1.0028	6.97277	7.15263	6.26771	1.04968	1.01175	1.08397	1.01699	1.00361	1.05909	1.07331	1.04554	6.79771	1.04847	1.02657
LAMA4	Q16363-2		Yes	+		1.08862	1.05548	1.07706	1.06051	1.00952	1.06147	1.07993	1.05555	1.08103	1.01215	1.05666	1.07603	6.87678	6.9243	7.0009	1.07372	1.04383	1.07217	1.04828	6.934
PLA2G3	Q9NZ20		Yes	+		1.0937	1.09222	1.05085	6.15458	5.92077	6.3884	1.092	1.04255	1.08847	5.82291	5.97334	5.89812	6.49586	6.68537	6.60311	1.07893	6.15458	1.07434	5.89812	6.59478
GABRA5	P31644		Yes		+	1.08487	1.06656	1.08878	1.06769	1.00174	1.09921	1.04552	1.03929	1.04744	6.69012	6.48308	6.34591	6.75568	6.79518	6.79857	1.08007	1.05621	1.04409	6.50637	6.78314
CDH2	P19022-2	CD325	Yes	+	+	1.06689	1.08934	1.08582	6.52537	6.62848	7.59745	1.0713	1.0336	1.01875	6.99815	6.52643	6.71087	6.78774	6.82315	6.75233	1.08068	6.9171	1.04122	6.74515	6.78774
PRELP	P51888		Yes	+		1.09495	1.05135	1.09944	6.28253	6.30535	6.25972	5.86473	6.4247	6.14472	6.28465	5.52217	6.19428	5.85872	5.85433	5.86311	1.08191	6.28253	6.14472	6.00037	5.85872
IL1RAP	Q9NPH3-3		Yes	+	+	1.06075	1.09848	1.08758	1.05267	1.04826	1.06766	6.00129	6.93826	6.46978	1.07075	1.02884	1.05744	1.07564	1.06812	1.07996	1.08227	1.0562	6.46978	1.05234	1.07457
HS6ST2	Q96MM7-2					1.07298	1.08808	1.09239	1.04524	1.09703	1.06127	1.01424	1.04473	1.08202	1.01194	1.07175	1.00637	1.09392	1.03359	1.03195	1.08448	1.06785	1.047	1.03002	1.05315
ITFG1	Q8TB96		Yes	+	+	1.09718	1.08468	1.0757	6.87304	6.70906	7.03702	1.06741	1.05398	1.06445	1.04223	1.00184	1.04619	1.08462	1.01167	1.09641	1.08585	6.87304	1.06195	1.03009	1.06424
GALNT13	Q8IUC8-2					1.06953	1.09675	1.09781	1.02294	1.04717	1.01773	1.06792	1.0213	1.02259	1.07005	1.02721	1.01255	6.76031	6.83906	6.4808	1.08803	1.02928	1.03727	1.03661	6.69339
GLG1	Q92896		Yes	+		2.54802	2.57966	2.56729	3.94074	3.88175	3.97862	3.92247	4.1069	3.97879	4.93624	4.97153	4.82412	4.02822	3.8306	3.76573	2.56499	3.9337	4.00272	4.91063	3.87485
ABCA2	Q9BZC7-2		Yes	+	+	2.64156	2.66236	2.64434	6.49723	6.44985	6.75607	6.25779	6.46566	6.19702	6.3332	6.24515	6.39501	6.39623	6.49192	6.4361	2.64942	6.56772	6.30682	6.32446	6.44142
LRP1	Q07954	CD91	Yes	+	+	2.81365	2.91507	2.87136	4.35124	4.27626	4.35762	6.85569	6.98483	6.86109	6.01352	6.0651	6.12578	4.8205	4.776	4.81922	2.86669	4.32837	6.90054	6.06813	4.80524
PTGFRN	Q9P2B2	CD315	Yes	+	+	3.08801	3.12085	3.19003	2.91656	3.05076	3.08121	3.07229	3.09276	3.12929	5.12803	5.07929	5.07505	5.14905	5.12413	5.13064	3.13296	3.01618	3.09811	5.09412	5.13461
CREG1	O75629		Yes	+		3.23334	3.26567	3.16734	5.21454	5.18839	5.15265	6.52025	6.74334	6.58395	6.77256	6.46495	6.52133	7.00462	6.75919	6.6245	3.22212	5.18519	6.61585	6.58628	6.79611
MFI2	P08582	CD228	Yes	+	+	3.49433	3.67691	3.58269	3.71419	3.77137	3.5996	6.08825	6.32312	6.01846	3.59421	3.55061	3.65528	3.66376	3.69111	3.62282	3.58464	3.69505	6.14328	3.60003	3.65923
MCOLN1	Q9GZU1		Yes	+	+	3.57486	3.6631	3.52782	3.68066	3.57444	3.73515	6.13133	6.34884	5.91976	3.77033	3.68849	3.53333	1.04449	1.05227	1.04061	3.58859	3.66342	6.13331	3.66405	1.04579
MAN2A2	P49641-1		Yes	+		3.57131	3.66584	3.59397	6.49348	6.58937	6.79832	6.72143	6.81689	6.78995	3.79561	3.79442	3.74891	6.81474	6.87007	6.91885	3.61038	6.62706	6.77609	3.77965	6.86789
CLSTN2	Q9H4D0		Yes		+	3.63426	3.78468	3.47188	3.79277	3.62295	3.72592	3.63242	3.68502	3.55176	6.37555	6.59334	6.2738	6.55509	6.76767	6.84514	3.63027	3.71388	3.62307	6.41423	6.72263
PLBD2	Q8NHP8-2		Yes	+		3.64874	3.852	3.65078	3.91795	3.81189	3.8883	6.44477	6.66645	6.36183	3.74547	3.76077	3.74443	3.8569	3.82475	3.80594	3.71718	3.87271	6.49102	3.75022	3.8292
ADAM17	P78536-2	CD156b	Yes	+	+	3.64878	3.78387	3.72788	6.72807	6.78489	6.75512	6.8743	7.01019	6.94224	6.70982	6.75748	6.69901	7.05774	6.86936	6.74021	3.72017	6.75603	6.94224	6.7221	6.88911
KIAA1161	Q6NSJ0		Yes	+		3.49296	4.17849	3.50933	1.06554	1.03477	1.01898	7.13893	7.22723	6.87482	6.59895	6.6922	6.5057	3.93415	3.92646	3.88223	3.72693	1.03976	7.08033	6.59895	3.91428
TXNDC11	Q6PKC3-2					3.67985	3.81708	3.69396	1.08335	1.08259	1.05419	6.19003	6.06739	6.16468	3.74888	3.78141	3.7875	3.71878	3.73793	3.72062	3.7303	1.07338	6.1407	3.77259	3.72578
ARSB	P15848-2		Yes	+		3.67139	3.79377	3.75572	3.84714	3.7426	3.82129	6.45759	6.6251	6.12493	6.52781	6.27779	6.35096	3.8464	3.79387	3.85053	3.7403	3.80367	6.40254	6.38552	3.83027
B3GNT2	Q9NY97-2		Yes	+		3.59265	3.89069	3.80267	3.93832	3.89882	3.98252	6.5666	6.6866	6.55312	3.88758	4.02373	3.92267	3.88106	3.89751	3.90197	3.762	3.93989	6.60211	3.94466	3.89351
ROBO1	Q9Y6N7-6		Yes	+	+	3.41459	4.14685	3.7575	1.0659	1.0572	1.04055	7.02227	7.27211	6.73705	4.05573	3.96939	3.90799	3.93776	4.04388	3.98981	3.77298	1.05455	7.01048	3.9777	3.99049
EYS	Q5T1H1-2					3.75602	3.77916	3.80544	3.98263	3.94528	4.07208	6.59439	6.63658	6.58231	3.89866	3.95505	3.96298	3.82473	3.90846	3.97169	3.7802	4	6.60443	3.9389	3.90163
FSTL1	Q12841-2		Yes	+		3.65634	3.92481	3.82076	6.91706	6.78146	7.28379	6.93352	6.94486	7.0041	4.07294	4.07961	3.99586	4.09125	4.07594	3.89385	3.80064	6.9941	6.96083	4.04947	4.02034
NDST2	P52849					3.80403	3.88788	3.76629	6.62065	6.45827	6.83403	6.12919	6.43485	6.22144	6.53537	6.30503	6.30588	6.34691	6.58279	6.49394	3.8194	6.63765	6.26183	6.38209	6.47455
GABBR2	O75899		Yes		+	3.81526	3.87211	3.83877	3.89558	3.99192	3.91286	3.80041	3.85699	3.81876	3.86307	3.8493	3.84385	3.88786	3.81722	3.76298	3.84205	3.93345	3.82538	3.85207	3.82268
MAN2A1	Q16706		Yes	+		3.84817	3.91776	3.85743	3.90742	3.91198	4.02148	6.5238	6.83925	6.38483	6.66664	6.7406	6.7611	3.99297	4.04485	3.93461	3.87445	3.94696	6.58263	6.72278	3.99081
GGT1;GGTLC2;GGTLC1	P19440	CD224	Yes	+	+	3.8381	4.00888	3.83412	6.98643	6.90295	6.99863	4.02389	4.05858	4.07692	4.13738	4.07098	4.14565	4.16607	4.18937	4.1169	3.8937	6.96267	4.05313	4.11801	4.15745
TLL2	Q9Y6L7		Yes	+		3.92891	3.97695	3.90058	2.81308	2.70174	2.8214	6.87054	7.09016	6.65829	4.07999	3.95017	4.0236	3.98535	4.04774	3.97081	3.93548	2.77874	6.873	4.01792	4.0013
SEZ6	Q53EL9-4		Yes		+	3.9742	4.04292	3.86309	4.1713	3.91377	4.10426	4.00461	3.99359	3.79755	7.26537	6.97776	6.86166	4.14699	4.1276	4.09011	3.96007	4.06311	3.93191	7.03493	4.12157
ITGA7	Q13683-13		Yes	+	+	3.88894	4.11225	3.99363	4.15425	4.17743	4.10617	4.03626	4.1075	4.04904	3.91569	4.02508	4.08278	1.01887	1.04724	1.06112	3.99827	4.14595	4.06427	4.00785	1.04241
SUSD1	Q6UWL2-3		Yes	+	+	4.03151	4.09633	3.90437	4.04836	4.00284	4.04167	3.93158	3.96924	3.89956	4.0351	4.05564	4.03842	4.03538	4.11371	4.09426	4.01073	4.03096	3.93346	4.04305	4.08112
ERAP2	Q6P179-2		Yes	+		4.02339	4.08306	4.0154	7.08057	7.02162	7.13993	6.77869	6.95019	7.01642	6.96614	6.89806	7.01741	4.19429	4.1625	4.08457	4.04062	7.08071	6.9151	6.96054	4.14712
PTPRK	Q15262		Yes	+	+	3.93474	4.11873	4.09293	4.16461	3.85606	4.16554	5.42397	5.25743	5.37287	5.45807	5.272	5.13261	4.14565	4.09551	4.08472	4.0488	4.06207	5.35142	5.28756	4.10863
F2R	P25116		Yes	+	+	4.14547	4.08657	3.97463	4.18644	4.05623	4.07892	6.58128	6.58761	6.48829	6.72011	6.67768	6.49092	6.83871	6.73339	6.51093	4.06889	4.1072	6.55239	6.62957	6.69434
IGF1R	P08069	CD221	Yes	+	+	4.03872	4.21039	4.07342	4.28155	4.10127	4.28649	7.26015	7.21839	7.29435	7.35477	7.39582	7.30295	7.39298	7.3581	7.33765	4.10751	4.2231	7.25763	7.35118	7.36291
GPR107	Q5VW38-3		Yes	+	+	4.03093	4.21342	4.11813	4.29577	4.19338	4.23176	6.70921	6.887	6.80667	6.84562	6.75367	6.8704	6.93219	6.883	6.73958	4.12082	4.2403	6.80096	6.82323	6.85159
NCSTN	Q92542-2		Yes	+	+	4.12809	4.27349	4.10494	5.07022	4.96944	5.09247	5.62688	5.75818	5.64049	5.03392	4.87871	4.8599	5.02881	5.13972	5.09933	4.16884	5.04404	5.67518	4.92418	5.08928
PLTP	P55058		Yes	+		4.17449	4.24909	4.13641	5.51777	5.62952	5.47986	5.49739	5.56005	5.46526	4.05838	4.26718	4.06435	5.81887	5.7427	5.64431	4.18667	5.54238	5.50757	4.12997	5.73529
DSCAML1	Q8TD84-2		Yes		+	4.24216	4.3098	4.04007	5.64218	5.23655	5.51871	5.47534	5.54617	5.31942	5.53612	5.46863	5.45003	3.19931	3.19188	3.15476	4.19734	5.46581	5.44698	5.48493	3.18198
CADM2	Q8N3J6-2		Yes	+	+	4.16306	4.33427	4.16364	7.26592	7.30891	7.36034	7.17469	7.4367	7.03737	7.46328	7.30805	7.24692	4.36988	4.32809	4.37977	4.22033	7.31172	7.21625	7.33942	4.35925
PTPRU	Q92729-3		Yes		+	4.15657	4.23909	4.26879	4.2606	4.30552	4.29888	4.18842	4.22879	4.31039	4.27597	4.27986	4.23646	4.24419	4.33547	4.35497	4.22148	4.28833	4.24253	4.2641	4.31154
DPP6	P42658-2		Yes		+	4.29846	4.34395	4.26163	4.10069	4.22439	4.07826	4.30735	4.32697	4.22472	4.2898	4.33906	4.27485	4.26987	4.16924	4.03005	4.30135	4.13445	4.28634	4.30124	4.15639
SPPL2A	Q8TCT8		Yes	+	+	4.31316	4.38337	4.21627	7.20454	7.01424	7.37743	6.8419	7.22257	6.94942	7.06879	6.90411	6.97048	7.1694	7.30866	7.07817	4.30427	7.19874	7.00463	6.98113	7.18541
ICAM5	Q9UMF0		Yes	+	+	4.19581	4.34487	4.41655	4.29361	4.38201	4.46332	7.21463	7.43979	7.08911	3.38787	3.30213	3.33806	4.28836	4.32795	4.35537	4.31908	4.37965	7.24784	3.34269	4.3239
B4GAT1	O43505		Yes	+		4.28704	4.47042	4.26065	7.12344	7.23494	7.36883	4.30695	4.40254	4.2598	4.47878	4.38808	4.35221	7.24284	7.33427	7.31171	4.33937	7.2424	4.3231	4.40635	7.29627
CD58	P19256-2	CD58	Yes	+	+	4.2481	4.4168	4.3996	4.33853	4.4326	4.39088	4.25936	4.2873	4.29338	4.29916	4.34974	4.27591	7.07251	7.32172	7.09564	4.35483	4.38734	4.28001	4.30827	7.16329
OLFM1	Q99784-5		Yes	+		4.34521	4.41782	4.34045	4.57298	4.41814	4.51607	4.27273	4.32345	4.16498	4.45503	4.25439	4.30959	4.3439	4.41421	4.43022	4.36783	4.5024	4.25372	4.33967	4.39611
PCYOX1	Q9UHG3-2		Yes	+		4.39354	4.47117	4.4196	4.55066	4.48316	4.45606	7.45783	7.47766	7.45278	4.45637	4.4532	4.39227	7.54357	7.56988	7.54269	4.42811	4.49663	7.46276	4.43395	7.55204
GPR56	Q9Y653-5		Yes	+	+	4.39308	4.49054	4.48058	4.55861	4.56935	4.53302	3.81752	3.99268	3.90952	4.49858	4.35262	4.39054	4.52597	4.5493	4.57938	4.45473	4.55366	3.90657	4.41391	4.55155
LNPEP	Q9UIQ6-3		Yes	+	+	4.45938	4.72116	4.46357	4.52658	4.5687	4.68528	4.56708	4.72882	4.44134	5.79597	5.4874	5.64753	4.54504	4.62297	4.66806	4.54804	4.59352	4.57908	5.64363	4.61202
NRCAM	Q92823-4		Yes	+	+	4.53526	4.6838	4.55105	4.78742	4.72121	4.8521	6.0272	6.1466	5.79413	4.81449	4.74979	4.80632	4.63299	4.6685	4.71269	4.59004	4.78691	5.98931	4.7902	4.67139
TPP1	O14773		Yes	+		4.53591	4.66908	4.57401	7.52029	7.34316	7.73195	4.64186	4.62667	4.69473	4.699	4.58051	4.64268	4.6493	4.71484	4.64862	4.593	7.5318	4.65442	4.64073	4.67092
COLGALT2	Q8IYK4		Yes	+		4.58614	4.6382	4.56646	4.86149	4.65974	4.7977	8.13903	8.24593	7.96112	4.65923	4.68322	4.64147	4.78402	4.74092	4.76306	4.59693	4.77298	8.11536	4.6613	4.76267
GRIK3	Q13003-2		Yes	+	+	4.59717	4.70364	4.54581	4.78693	4.72902	4.85822	6.65512	6.80867	6.28768	6.8264	6.39609	6.43613	4.70241	4.83011	4.74409	4.61554	4.79139	6.58382	6.55287	4.75887
TMEM259	Q4ZIN3-2		Yes	+		4.54091	4.75837	4.55562	7.85578	7.85087	7.94994	7.74435	7.90501	7.68124	4.60732	4.65958	4.55871	8.02375	8.04767	7.93931	4.6183	7.88553	7.77687	4.60853	8.00358
NFASC	O94856-9		Yes	+	+	4.66187	4.72933	4.58568	4.65319	4.75818	4.73103	7.02326	7.2891	7.10283	7.15907	6.85315	6.73767	4.68212	4.72075	4.55921	4.65896	4.71413	7.1384	6.91663	4.65403
CELSR2	Q9HCU4		Yes	+	+	4.56096	4.71799	4.73202	5.99351	5.87841	6.02656	6.77393	6.92997	6.82459	6.91303	6.88738	6.82484	6.9992	7.09784	7.07856	4.67032	5.96616	6.84283	6.87509	7.05853
CACNA2D2	Q9NY47-4		Yes	+		4.53274	4.64341	4.90232	5.10377	4.90656	5.17392	4.66123	4.7727	4.56935	4.94894	4.69652	4.75511	4.95251	5.00581	4.95657	4.69282	5.06142	4.66776	4.80019	4.97163
SGSH	P51688					4.51369	4.91977	4.65984	6.92114	6.65051	7.19176	4.67114	4.87488	4.62516	4.86181	4.7059	4.35474	6.78422	6.65189	6.47323	4.69777	6.92114	4.72373	4.64082	6.63645
LAMP2	P13473-2	CD107b	Yes	+	+	4.61377	4.77062	4.747	3.7406	3.6478	3.74038	6.9217	7.23451	6.95694	5.99076	5.71685	5.67471	5.73909	5.80129	5.71368	4.71046	3.70959	7.03772	5.79411	5.75135
HS2ST1	Q7LGA3-3		Yes	+		4.71207	4.8218	4.74492	4.88564	4.7951	4.83922	7.56196	7.84177	7.73227	4.84213	4.76622	4.81822	4.89712	4.86617	4.67918	4.7596	4.83998	7.712	4.80886	4.81416
MIA3	Q5JRA6-2		Yes	+		4.78195	4.85198	4.69925	5.05165	5.01417	5.09763	4.87315	5.05382	4.70181	4.74085	4.99576	5.0315	7.19608	7.23282	7.18399	4.77773	5.05448	4.87626	4.9227	7.2043
LAMP1	P11279	CD107a	Yes	+	+	4.76161	4.98876	4.7005	6.29253	6.11112	6.31803	5.97597	6.19177	5.93743	7.41452	7.32614	7.32997	7.39435	7.59624	7.4464	4.81696	6.24056	6.03506	7.35688	7.479
M6PR	P20645		Yes	+	+	4.79433	4.87241	4.8321	5.06295	4.87638	5.04676	7.37213	7.80213	7.54536	7.28262	7.14966	7.06367	5.00171	4.99431	4.94312	4.83295	4.99536	7.57321	7.16532	4.97971
LRFN1	Q9P244		Yes	+	+	4.86754	4.89775	4.7837	6.82129	6.8233	6.86613	6.59501	6.78338	6.59523	4.83184	4.96568	4.78505	6.81192	6.74398	6.59912	4.84966	6.83691	6.65787	4.86086	6.71834
SSR2	P43308		Yes	+		5.34952	3.86902	5.36639	8.11192	7.9945	8.05774	6.49625	7.48735	7.78737	8.71751	8.37746	8.47468	5.44257	5.45427	5.49506	4.86164	8.05472	7.25699	8.52322	5.46397
PTPRJ	Q12913	CD148	Yes	+	+	4.92267	5.01523	4.92269	6.94986	7.07421	7.00292	4.95233	4.89007	4.94219	6.90752	6.80106	6.94075	7.08009	7.00666	6.85395	4.95353	7.00899	4.9282	6.88311	6.98023
ACP2	P11117		Yes	+	+	5.02004	5.13202	4.97223	5.04644	5.14377	5.1239	6.93998	7.13045	6.97282	2.92931	2.79147	2.81814	5.14781	5.06202	4.96941	5.04143	5.1047	7.01442	2.84631	5.05975
TYRO3	Q06418		Yes	+	+	5.0684	5.24658	5.03473	5.24159	5.14464	5.30941	7.03222	7.14464	7.07459	7.17975	6.90581	6.95865	5.2446	5.2877	5.25062	5.11657	5.23188	7.08382	7.01474	5.26097
SORL1	Q92673		Yes	+	+	5.08375	5.23346	5.15985	6.20312	6.30953	6.24046	6.0925	6.14896	6.11978	5.14687	5.15306	5.174	6.18283	6.18371	6.1914	5.15902	6.25104	6.12041	5.15798	6.18598
CNTN1	Q12860-2		Yes	+	+	5.04914	5.31834	5.14076	4.41419	4.30916	4.44318	7.31091	7.67614	6.95325	6.14373	6.18925	6.10678	5.2317	5.34492	5.28856	5.16941	4.38884	7.31344	6.14659	5.28839
IGF2R	P11717	CD222	Yes	+	+	5.09414	5.36327	5.12844	5.80224	6.04246	6.1295	5.22568	5.39961	5.24796	4.47545	4.54325	4.55139	5.30157	5.35163	5.28312	5.19528	5.9914	5.29109	4.52336	5.31211
TMEM2	Q9UHN6-2		Yes	+		5.13781	5.31616	5.14166	5.28674	5.21525	5.16672	5.31867	5.32542	5.4256	4.01367	4.07117	4.00475	5.58075	5.38448	5.43636	5.19854	5.2229	5.35656	4.02987	5.46719
NPC1	O15118		Yes	+	+	5.19639	5.4654	5.2027	5.49562	5.50525	5.65205	6.72106	6.9556	6.668	5.42644	5.39803	5.46504	6.7993	6.9832	7.0284	5.28816	5.55097	6.78156	5.42984	6.93697
SLC39A6	Q13433		Yes	+	+	5.2874	5.4677	5.36672	5.20864	5.40167	5.47069	7.22269	7.48016	7.00568	7.51768	7.40781	7.37456	7.47725	7.53488	7.52293	5.37394	5.36033	7.23618	7.43335	7.51169
PLXNB2	O15031		Yes	+	+	5.39693	5.67112	5.49389	6.32253	6.62731	6.89299	5.51113	5.70302	5.5703	6.67269	6.55669	6.6393	4.85264	4.89321	4.86214	5.52064	6.61428	5.59481	6.62289	4.86933
PLOD2	O00469		Yes	+		5.3791	5.62756	5.75082	5.82144	5.60865	5.74747	5.50296	5.44353	5.58078	5.56903	5.53366	5.60983	4.22259	4.25508	4.25318	5.58583	5.72585	5.50909	5.57084	4.24361
ATRN	O75882-3		Yes	+	+	5.61383	5.7019	5.49144	4.52966	4.55483	4.5091	6.72382	6.85187	6.64634	5.53873	5.73149	5.69456	5.91288	5.8447	5.89657	5.60239	4.5312	6.74068	5.65492	5.88471
LRPAP1	P30533		Yes	+		5.26768	6.0147	5.64119	1.01955	1.01024	1.05519	5.61682	6.42124	5.38757	5.46596	5.62449	5.30743	1.00652	1.06679	1.06604	5.64119	1.02832	5.80854	5.46596	1.04645
GDPD5	Q8WTR4-5		Yes	+	+	5.50475	5.8228	5.66378	1.00977	1.0392	1.03456	5.72352	6.12892	5.80485	1.04599	1.05304	1.00009	1.04747	1.00861	1.0232	5.66378	1.02785	5.88576	1.03304	1.02642
CACNA2D1	P54289-4		Yes	+		5.55062	5.91133	5.55006	5.78979	5.75439	5.69124	5.07866	5.26535	4.96807	4.42463	3.85691	4.1775	5.8269	5.72979	5.7722	5.67067	5.74514	5.10403	4.15301	5.77629
SULF2	Q8IWU5-2		Yes	+		5.61282	5.97453	5.57718	6.18866	5.49956	6.87775	5.49964	6.00681	5.75322	6.45098	5.89964	5.79866	6.26462	6.38133	6.14222	5.72151	6.18866	5.75322	6.04976	6.26272
ALCAM	Q13740-2	CD166	Yes	+	+	5.6125	5.86548	5.75085	5.69972	5.83391	6.09754	7.30337	7.59676	7.21706	7.32847	7.19896	7.19859	5.77055	5.89633	5.81961	5.74294	5.87706	7.37239	7.24201	5.82883
IGSF9	Q9P2J2-2		Yes		+	5.65332	5.84395	5.75202	5.92926	5.81046	6.00004	6.59048	6.89174	6.51924	4.65391	4.55145	4.55614	5.76748	5.93531	5.80986	5.74976	5.91325	6.66715	4.58716	5.83755
RNF149	Q8NC42		Yes	+	+	5.32958	6.30138	5.81548	6.14068	6.11077	6.17058	1.03802	1.09159	1.03378	5.78297	5.85522	5.92748	6.18073	6.26295	6.39991	5.81548	6.14068	1.05446	5.85522	6.2812
SDK2	Q58EX2-2		Yes	+	+	5.90707	6.09917	5.6933	5.29402	5.14521	5.35875	6.87832	6.82966	6.66883	5.30694	5.17024	5.15834	4.39378	4.43328	4.29186	5.89984	5.26599	6.79227	5.21184	4.37298
AQP1	P29972		Yes	+	+	5.77703	6.04598	5.9115	1.01902	1.0034	1.03444	6.06368	6.19182	6.09217	5.98508	6.17121	6.18251	1.07637	1.07379	1.02201	5.9115	1.01895	6.11589	6.11294	1.05739
GNPTAB	Q3T906		Yes	+		5.89915	6.06019	5.79205	6.03077	5.99552	6.07424	6.69571	6.92785	6.8555	5.92181	6.04227	5.98852	6.0379	6.09519	6.0772	5.91713	6.03351	6.82635	5.9842	6.07009
TCTN3	Q6NUS6-3		Yes		+	6.00987	5.68892	6.06701	6.39527	6.29062	6.49992	5.90426	6.4091	5.54823	6.44906	6.54957	6.37588	5.93564	6.72096	6.09298	5.92193	6.39527	5.95386	6.45817	6.24986
SCARB2	Q14108		Yes	+	+	5.83015	6.13893	5.81694	6.01177	6.18441	6.31278	7.37615	7.69207	7.34683	7.54903	7.5662	7.53885	6.11329	6.18331	6.14201	5.92868	6.16965	7.47168	7.55136	6.14621
CLU	P10909-4		Yes	+		6.15813	6.01084	5.69404	3.92075	3.74441	3.66914	4.90663	5.05329	4.88991	7.28936	6.98176	6.92283	5.73127	5.15651	5.16542	5.95434	3.7781	4.94995	7.06465	5.35107
LAMA5	O15230		Yes	+		5.85315	6.12589	5.88721	6.70459	6.45284	6.80595	6.44679	6.59117	6.44165	6.56816	6.49657	6.45841	6.48945	6.56071	6.62288	5.95542	6.65446	6.4932	6.50771	6.55768
ECE1	P42892-3		Yes	+	+	5.97211	6.23796	5.68739	4.02418	4.14636	4.07474	6.01135	6.11115	5.87607	6.12022	5.91655	5.77247	5.20904	5.17639	5.10628	5.96582	4.08176	5.99952	5.93642	5.1639
LRFN3	Q9BTN0		Yes		+	5.88208	6.05074	5.96641	6.11488	6.01551	6.29179	5.91401	6.03665	5.79138	6.21285	6.01995	5.8321	5.81624	6.17887	6.05654	5.96641	6.14072	5.91401	6.02163	6.01722
ITGA6	P23229-7	CD49f	Yes	+	+	5.85051	6.30597	5.7457	5.98971	5.99618	5.99213	6.22203	6.21526	5.99173	6.97133	6.93798	6.91453	7.03476	7.04368	7.09391	5.96739	5.99267	6.14301	6.94128	7.05745
MXRA5	Q9NR99		Yes	+		5.93437	6.16717	5.93423	5.93592	5.6371	5.86819	7.17198	6.98556	6.69797	7.03496	6.74155	6.97159	5.94392	6.02494	6.12305	6.01192	5.81374	6.95184	6.91603	6.03064
ATP1B2	P14415		Yes	+	+	5.97168	6.11874	6.1176	6.19808	6.157	6.2409	6.15744	6.25204	6.09835	7.77089	7.64586	7.66869	7.50965	7.59702	7.53669	6.06934	6.19866	6.16928	7.69515	7.54779
BMP1	P13497-4		Yes	+		6.04461	5.87355	6.31515	5.74007	6.10766	6.35017	5.89452	6.06625	5.89702	6.22504	6.05704	5.92785	6.32231	6.30791	6.15223	6.07777	6.06597	5.95259	6.06997	6.26082
CSPG4	Q6UVK1		Yes	+	+	5.97666	6.19854	6.07476	5.91646	6.24173	6.47576	6.79737	7.11362	6.80496	7.13643	6.87536	6.96662	6.21443	6.19735	6.25824	6.08332	6.21131	6.90532	6.9928	6.22334
PTCHD2	Q9P2K9-2		Yes		+	5.96166	6.25722	6.03975	1.04872	1.06709	1.03905	1.03849	1.03223	1.03948	3.7445	3.84858	3.78779	3.65281	3.9587	3.7786	6.08621	1.05162	1.03674	3.79362	3.7967
CARKD	Q8IW45-3					5.94134	6.09744	6.24516	6.33757	6.18504	6.4901	1.04883	1.03137	1.09854	1.03233	1.02678	1.02832	6.11006	6.06371	6.15642	6.09465	6.33757	1.05958	1.02914	6.11006
NCEH1	Q6PIU2-3		Yes	+		6.09561	6.61729	5.57394	1.0754	1.01074	1.08226	6.77818	7.14468	6.09831	6.82099	5.95344	5.38462	1.0062	1.04945	1.09689	6.09561	1.05613	6.67372	6.05301	1.05085
LRRC24	Q50LG9		Yes		+	6.03461	6.30055	5.98513	6.28859	6.22191	6.31669	6.08107	5.98431	5.66019	6.38168	6.12897	6.20124	6.18236	6.25315	6.25598	6.10677	6.27573	5.90852	6.23729	6.2305
TTC17	Q96AE7-2		Yes	+		6.10968	6.12995	6.0894	6.69804	6.06948	6.72894	6.12747	6.1205	6.32958	6.42871	5.84922	6.32546	6.20836	6.46666	6.48816	6.10968	6.49882	6.19252	6.20113	6.38773
ST3GAL2	Q16842					6.40071	6.51558	5.46482	6.76647	6.53158	6.7941	6.40942	6.56366	6.3167	6.61602	6.53603	6.38968	6.4779	6.60002	6.42192	6.12704	6.69738	6.42993	6.51391	6.49995
KIAA0922	A2VDJ0-3		Yes	+	+	6.14549	6.17931	6.06862	5.85068	6.04659	6.18159	5.66346	6.02779	5.79641	6.0085	5.95909	5.87	6.07896	6.02379	6.13414	6.13114	6.02629	5.82922	5.94586	6.07896
JAG1	P78504-2	CD339	Yes	+	+	6.06458	6.24172	6.15315	6.61535	6.61704	6.63205	6.45301	6.61151	6.29451	6.40027	6.41744	6.43461	1.02057	1.09183	1.05759	6.15315	6.62148	6.45301	6.41744	1.05666
BTN3A2;BTN3A1;BTN3A3	P78410-3		Yes		+	6.31397	5.9941	6.15404	1.02979	1.09585	1.09711	1.02844	1.01047	1.07011	1.07148	1.05237	1.03712	1.09015	1.01582	1.00351	6.15404	1.07425	1.03634	1.05366	1.03649
LTB4	Q8N2S1-2					6.10891	6.55024	5.88909	1.05074	1.08787	1.01393	6.19339	6.39176	5.99503	6.30166	6.38401	6.42639	1.08816	1.0487	1.0289	6.18275	1.05085	6.19339	6.37069	1.05525
HS3ST3B1;HS3ST3A1	Q9Y662					5.98737	6.32768	6.24495	6.53291	6.40832	6.69309	6.2774	6.38783	6.48936	6.59143	6.49306	6.39469	6.54885	6.81334	6.65911	6.18667	6.54477	6.38487	6.49306	6.67377
PLXND1	Q9Y4D7-2		Yes	+	+	6.03539	6.27117	6.26647	6.53037	6.13927	6.8655	1.08388	1.0274	1.03117	1.07279	1.04521	1.05651	3.80862	3.76556	3.81135	6.19101	6.51171	1.04748	1.05817	3.79518
LARGE	O95461-2					6.20728	6.17639	6.19184	6.11768	5.95489	6.28048	6.37772	6.39954	6.16419	6.07919	6.33072	6.23477	6.35221	6.48974	6.21468	6.19184	6.11768	6.31381	6.21489	6.35221
PKD1	P98161-2		Yes		+	6.04541	6.34081	6.19311	6.6009	6.23363	6.39995	6.19065	6.27667	6.19658	6.24713	6.29472	6.20967	6.49044	6.46984	6.47006	6.19311	6.4115	6.2213	6.2505	6.47678
IGSF3	O75054		Yes	+	+	6.15007	6.26434	6.17021	5.3571	5.45737	5.50182	7.3341	7.45763	7.35736	6.37636	6.40553	6.40616	5.47066	5.47454	5.48772	6.19487	5.43876	7.38303	6.39601	5.47764
SCAP	Q12770-4		Yes	+	+	6.27873	6.42468	5.9109	6.25737	6.35928	6.46118	6.18956	6.34086	6.2108	6.27404	6.52107	6.52587	1.06465	1.02692	1.00216	6.20477	6.35928	6.24707	6.44033	1.03124
SEMA4B	Q9NPR2-2		Yes	+	+	6.13673	6.26968	6.26596	6.206	6.51395	6.24139	6.45197	6.47249	6.34056	6.54327	6.406	6.48706	6.26912	6.22894	6.07056	6.22412	6.32045	6.42167	6.47878	6.18954
GDE1	Q9NZC3					5.89222	6.48539	6.30234	1.07317	1.02146	1.0255	6.1432	6.5471	5.86291	6.63445	6.40789	6.40379	6.49074	6.65984	6.69832	6.22665	1.04004	6.18441	6.48204	6.6163
GRN	P28799-3		Yes	+		6.20811	6.48934	5.99212	6.30926	6.19751	6.42101	6.25371	6.27798	6.17297	6.52437	6.46484	6.36098	6.57145	6.71628	6.72218	6.22986	6.30926	6.23489	6.45006	6.66997
ERO1L	Q96HE7		Yes	+		5.78673	6.7599	6.151	6.04797	6.05574	6.05185	6.92408	7.17857	6.23415	6.78173	6.05623	5.5908	6.0222	6.23411	6.02366	6.23254	6.05185	6.77893	6.14292	6.09332
ESAM	Q96AP7		Yes	+	+	6.24975	6.10565	6.39384	6.52084	6.38756	6.65413	6.58286	6.57473	6.76801	6.41456	6.50227	6.47614	6.17328	6.42061	6.66793	6.24975	6.52084	6.64187	6.46433	6.42061
LIFR	P42702	CD118	Yes	+	+	6.28833	6.29542	6.20558	6.57333	6.50219	6.64446	3.6105	3.70001	3.53446	6.49619	6.44545	6.41996	3.77304	3.84903	3.93235	6.26311	6.57333	3.61499	6.45386	3.85147
RTN4R	Q9BZR6		Yes	+	+	6.08385	6.20541	6.51675	6.45183	6.51885	6.45902	6.21788	6.32027	6.20912	6.58478	6.1367	6.20129	6.26442	6.59125	6.59018	6.26867	6.47657	6.24909	6.30759	6.48195
GPR98	Q8WXG9		Yes		+	6.31461	6.44093	6.2376	6.47496	6.37887	6.51874	5.41432	5.46788	5.27539	6.94544	6.85713	6.85131	6.93809	6.95382	6.99292	6.33105	6.45752	5.38586	6.88463	6.96161
ITGA3	P26006	CD49c	Yes	+	+	6.21786	6.56961	6.20702	5.60613	5.75104	5.79449	7.10498	7.30446	6.90733	6.38536	6.31356	6.30087	5.70314	5.85607	5.81419	6.3315	5.71722	7.10559	6.33326	5.79113
GPNMB	Q14956-2		Yes	+	+	6.04455	6.54535	6.41392	1.0953	1.04526	1.08999	1.04914	1.00247	1.03234	1.0058	1.04731	1.03742	1.02384	1.0773	1.0715	6.33461	1.07685	1.02798	1.03018	1.05754
SLC3A2	P08195-2	CD98	Yes	+	+	6.18974	6.69865	6.13159	6.31554	6.38378	6.24731	6.57565	6.97436	6.21435	6.88651	6.65044	6.47169	6.36093	6.46164	6.3194	6.33999	6.31554	6.58812	6.66955	6.38066
PTK7	Q13308-5		Yes	+	+	6.29183	6.44517	6.33735	5.55978	5.5397	5.56205	7.22151	7.29972	7.16303	6.33034	6.20988	6.20992	6.29318	6.29073	6.29462	6.35812	5.55384	7.22809	6.25005	6.29285
UNC5C;UNC5B	O95185-2		Yes	+	+	6.30625	6.3616	6.42999	1.08251	1.05014	1.03917	6.54814	6.53273	6.6187	6.20519	6.5998	6.40249	6.60954	6.32659	6.21763	6.36595	1.05727	6.56652	6.40249	6.38459
CASD1	Q96PB1		Yes	+	+	6.29804	6.49852	6.35314	3.88604	3.8783	3.90695	3.76948	3.78862	3.67398	6.58806	6.43262	6.41639	6.50462	6.44415	6.47439	6.38323	3.89043	3.74403	6.47902	6.47439
EFNB1	P98172		Yes	+	+	6.32046	6.39182	6.46318	7.03688	7.28626	7.38759	6.46425	6.94661	6.78192	6.90718	6.62834	6.60996	6.35711	6.9584	6.70612	6.39182	7.23691	6.73093	6.71516	6.67388
TMTC4	Q5T4D3-2					6.27602	6.59384	6.32302	6.65024	6.65061	6.448	6.23888	6.52446	6.34508	6.44492	6.39153	6.66946	6.69399	6.84794	6.54003	6.39763	6.58295	6.36947	6.50197	6.69399
PCSK2	P16519-2					6.1748	6.62668	6.40074	6.67656	6.63128	6.72184	6.42864	6.50775	6.38642	3.85211	3.84407	3.90569	6.5617	6.50757	6.53317	6.40074	6.67656	6.44094	3.86729	6.53415
ELOVL6	Q9H5J4		Yes	+		6.29208	6.52311	6.4076	6.51335	6.43201	6.59468	6.35917	6.39082	6.32751	6.53626	6.62779	6.37216	6.86393	6.90811	6.60146	6.4076	6.51335	6.35917	6.51207	6.79117
MAN2B2	Q9Y2E5-2		Yes	+		6.20408	6.49673	6.52433	6.51338	6.47483	6.66536	1.07269	1.02263	1.05835	6.49752	6.36468	6.34359	6.69364	6.78904	6.6582	6.40838	6.55119	1.05122	6.40193	6.71363
TMEM9	Q9P0T7		Yes	+	+	6.30664	6.63617	6.28365	6.28883	6.51019	6.65528	6.407	6.55892	6.4336	6.64197	6.62797	6.58371	6.7234	6.86723	6.65475	6.40882	6.48477	6.46651	6.61788	6.74846
SMPDL3B	Q92485		Yes	+		6.33328	6.39956	6.52206	6.3935	6.4751	6.33603	6.31614	6.41696	6.64789	6.56535	6.54007	6.31506	6.4456	6.65037	6.46388	6.4183	6.40154	6.46033	6.4735	6.51995
GPR37	O15354		Yes		+	6.31641	6.52144	6.41892	6.53881	6.22751	6.85012	6.36853	6.60663	6.36822	6.34975	6.56258	6.1563	6.79052	6.8603	6.67586	6.41892	6.53881	6.44779	6.35621	6.77556
GGCX	P38435-2		Yes	+		6.44338	6.56097	6.25871	6.74809	6.74465	6.74637	6.62664	6.69832	6.34004	6.44798	6.32599	6.204	1.08936	1.02608	1.04866	6.42102	6.74637	6.555	6.32599	1.0547
ARSK	Q6UWY0					6.38571	6.58393	6.30917	6.573	6.53463	6.67015	6.50518	6.39304	6.37727	6.59379	6.5894	6.55126	6.4481	6.68836	6.6778	6.42627	6.59259	6.42517	6.57815	6.60475
PGAP3	Q96FM1-2					6.09435	6.58849	6.61053	6.54483	6.55261	6.53706	6.89729	6.9918	6.82767	6.68996	6.6327	6.74722	6.53121	6.46967	6.47745	6.43113	6.54483	6.90559	6.68996	6.49278
SEMA4G	Q9NTN9-3		Yes	+	+	6.22837	6.66553	6.40256	6.74574	6.79727	6.92122	6.42865	6.59207	6.60755	6.76977	6.65042	6.73778	6.70242	6.48461	6.56663	6.43215	6.82141	6.54275	6.71932	6.58455
OGFOD3	Q6PK18					6.44037	6.53613	6.34461	1.06762	1.09112	1.00792	1.00607	1.00859	1.09446	1.05026	1.00357	1.06899	1.02979	1.01689	1.0791	6.44037	1.05555	1.03637	1.04094	1.04193
PODXL2	Q9NZ53		Yes	+	+	6.22428	6.71829	6.39071	4.02642	3.92951	4.06102	6.44835	6.77997	6.48932	6.67275	6.53796	6.53004	6.563	6.74053	6.66456	6.44443	4.00565	6.57255	6.58025	6.65603
TMEM30A	Q9NV96		Yes	+	+	6.30885	6.68722	6.35468	6.50561	6.63733	6.97053	6.50724	6.63043	6.47603	6.74894	6.506	6.43675	6.61583	6.59833	6.55333	6.45025	6.70449	6.5379	6.5639	6.58916
F11R	Q9Y624-2	CD321	Yes	+	+	6.45069	6.38597	6.51541	1.06734	1.04294	1.03729	1.04516	1.09424	1.00362	1.08463	1.01756	1.07303	7.04396	6.80273	6.5615	6.45069	1.04919	1.04767	1.0584	6.80273
FAS	P25445-7	CD95	Yes	+	+	6.21054	6.68162	6.46338	6.61658	6.41325	6.81992	6.81705	6.96708	6.9584	6.37262	6.74265	6.77104	6.72998	6.864	6.93792	6.45185	6.61658	6.91418	6.62877	6.84397
LAMB2	P55268		Yes	+		6.45342	6.67542	6.23514	6.87405	6.53942	6.81543	6.37986	6.45745	6.33601	6.601	6.3922	6.52343	6.49971	6.68767	6.78023	6.45466	6.74297	6.3911	6.50554	6.65587
TENM3	Q9P273		Yes	+	+	6.35432	6.63362	6.37714	6.6221	6.43389	6.52882	6.42132	6.46858	6.21919	6.62666	6.57626	6.39908	6.49128	6.47852	6.50404	6.45503	6.52827	6.36969	6.534	6.49128
BMP7	P18075					6.42941	6.45695	6.48309	6.44273	6.48179	6.17622	6.27605	6.22419	6.16702	6.28583	6.19549	6.23083	6.56455	6.16367	6.08412	6.45648	6.36691	6.22242	6.23738	6.27078
SIL1	Q9H173		Yes	+		6.44711	6.55368	6.37919	6.82284	6.57376	6.73032	6.50284	6.60922	6.55516	6.617	6.67994	6.51392	6.47737	6.64108	6.50233	6.45999	6.70897	6.55574	6.60362	6.54026
SERPINF1	P36955		Yes	+		6.32007	6.60228	6.46117	1.02656	1.02676	1.09592	1.01279	1.09819	1.08037	6.9033	6.87821	6.89076	6.89331	6.81683	6.75255	6.46117	1.04975	1.06378	6.89076	6.8209
SLC1A5	Q15758-2		Yes	+	+	6.23521	6.71658	6.47589	6.36246	6.57278	6.0618	6.53896	6.70373	6.37461	6.37255	6.63667	6.41853	6.45542	6.56164	6.3492	6.47589	6.33234	6.5391	6.47591	6.45542
ASTN2	O75129-6		Yes		+	6.1873	6.73465	6.51615	7.06949	6.96219	7.18871	6.81479	6.95763	6.6761	6.95729	6.70627	7.01508	6.70502	6.91863	6.96218	6.47937	7.07346	6.81617	6.89288	6.86194
LOX	P28300		Yes	+		6.33268	6.5905	6.51975	6.65703	6.73463	6.5103	6.58922	6.48972	6.66548	6.68327	6.62274	6.63692	6.75993	6.80647	6.64031	6.48097	6.63398	6.58148	6.64765	6.73557
THSD7B	Q9C0I4		Yes		+	6.30273	6.69145	6.45095	6.05092	6.43964	6.98195	6.54339	6.58143	6.18572	6.70998	6.62562	6.79435	6.67316	6.99066	7.05478	6.48171	6.49084	6.43685	6.70998	6.9062
ST3GAL1	Q11201		Yes	+		6.44984	6.64352	6.36165	6.52655	6.59337	6.72859	6.35191	6.46519	6.45452	6.43508	6.57036	6.51491	6.46442	6.64946	6.63156	6.485	6.61617	6.42387	6.50678	6.58181
SEMA4F	O95754-2		Yes	+	+	6.56465	6.49131	6.41796	1.05989	1.06141	1.05632	6.64626	7.07375	6.56751	6.74646	6.76391	6.72901	6.60641	6.66172	6.71703	6.49131	1.05921	6.7625	6.74646	6.66172
GLB1L	Q6UWU2					6.32382	6.55405	6.6013	6.75488	6.83823	6.74086	6.66467	6.61063	6.65641	6.57537	6.57933	6.5714	1.05193	1.02521	1.00974	6.49306	6.77799	6.6439	6.57537	1.02896
IFNAR2	P48551-3		Yes	+	+	6.50099	6.58786	6.41412	1.08563	1.04093	1.02723	1.06357	1.07238	1.05129	6.57793	6.57364	6.57578	6.62017	6.66835	6.45821	6.50099	1.05126	1.06242	6.57578	6.58224
STOM	P27105-2					6.41842	6.58908	6.50375	6.74551	6.3482	6.33951	6.54624	6.39709	6.25343	6.5184	6.44923	6.58758	6.40403	6.45143	6.46309	6.50375	6.47774	6.39892	6.5184	6.43952
PVR	P15151-3	CD155	Yes	+	+	6.37729	6.72573	6.43347	4.66183	4.82571	4.9985	6.53006	6.62754	6.6509	6.68563	6.49493	6.61005	6.64858	6.80929	6.82787	6.51217	4.82868	6.60283	6.59687	6.76191
CADM3	Q8N126-3		Yes	+	+	6.42662	6.63027	6.52845	6.93352	6.58371	7.02705	6.85746	6.76572	6.53447	7.12399	6.92481	6.71857	6.85452	7.03297	6.99639	6.52845	6.84809	6.71922	6.92245	6.9613
CALU	O43852-7		Yes	+		6.38406	6.6944	6.53923	6.501	6.67095	6.33105	6.4283	6.53266	6.23515	6.29785	6.52309	6.0726	6.85338	6.71394	6.78366	6.53923	6.501	6.3987	6.29785	6.78366
SERINC3	Q13530-2		Yes		+	6.51948	6.87509	6.25373	6.70383	6.5521	6.62797	6.21074	6.38025	6.2955	6.71724	6.59173	6.46622	6.55695	6.95788	6.82007	6.54943	6.62797	6.2955	6.59173	6.7783
CDON	Q4KMG0-2		Yes	+	+	6.42581	6.85857	6.37889	6.43004	6.44322	6.41685	6.05302	6.23996	6.06691	6.39587	6.32255	6.10998	6.516	6.50146	6.48691	6.55442	6.43004	6.11997	6.27613	6.50146
EXTL3	O43909		Yes	+		6.41605	6.83026	6.42562	6.61576	6.63664	6.97327	6.63983	6.62967	6.60605	6.86799	6.50762	6.6379	6.66252	6.77218	6.6657	6.55731	6.74189	6.62518	6.67117	6.70013
LRIG1	Q96JA1-2		Yes		+	6.62237	6.55552	6.5318	6.5073	6.55436	6.46024	1.02902	1.09421	1.05082	6.43591	6.60629	6.42162	6.80522	6.56267	6.565	6.5699	6.5073	1.05802	6.48794	6.64429
IDS	P22304-3					6.51572	6.57513	6.63453	6.55549	6.56412	6.57275	6.1721	6.25173	6.28782	6.44054	6.53006	6.33417	6.47552	6.65548	6.60546	6.57513	6.56412	6.23722	6.43492	6.57882
MGAT5	Q09328		Yes	+		6.49679	6.65695	6.57687	6.69564	6.41273	6.55419	6.58542	6.80921	6.33624	6.5461	6.38942	6.5881	1.09385	1.03063	1.04742	6.57687	6.55419	6.57696	6.50787	1.0573
TGOLN2	O43493-6		Yes		+	6.46704	6.68941	6.57822	1.09293	1.05659	1.00697	6.61596	6.65061	6.5813	6.70464	6.28633	6.73344	1.00564	1.07351	1.00631	6.57822	1.05216	6.61596	6.5748	1.02849
PRNP	P04156-2	CD230	Yes	+	+	6.69016	6.58604	6.48191	7.13557	6.90444	7.25283	6.45973	6.76009	6.36135	6.83748	6.80839	6.77931	7.14469	7.34834	7.33948	6.58604	7.09762	6.52706	6.80839	7.2775
ANGPTL2	Q9UKU9		Yes	+		6.44918	6.9036	6.4062	6.49913	6.6913	7.08514	6.30785	6.52427	6.46088	3.78761	3.68115	3.90278	6.54523	6.59748	7.25857	6.58633	6.75853	6.431	3.79051	6.80043
HEG1	Q9ULI3		Yes	+	+	6.58413	6.73358	6.44606	6.7496	6.6842	6.67782	6.23179	6.35049	6.12489	6.5448	6.59119	6.43308	6.76009	6.81201	6.8686	6.58792	6.70387	6.23572	6.52302	6.81357
SORCS2	Q96PQ0		Yes	+	+	6.52424	6.62289	6.62409	6.65479	6.83758	6.77037	6.61777	6.5948	6.66079	6.60541	6.53518	6.61252	6.5043	6.50387	6.35088	6.59041	6.75424	6.62445	6.58437	6.45302
TCTN1	Q2MV58-5					6.59159	6.83665	6.34653	6.49074	6.55676	6.66677	6.07748	6.05281	6.10215	6.63503	6.5233	6.41157	6.66078	6.69989	6.62167	6.59159	6.57143	6.07748	6.5233	6.66078
SLC29A1	Q99808		Yes	+	+	6.55166	6.79335	6.43335	6.5856	6.69658	6.83321	6.56702	6.51034	6.51697	6.68625	6.55049	6.59194	6.72991	6.81869	6.92174	6.59279	6.70513	6.53145	6.60956	6.82345
GALNS	P34059		Yes	+		6.501	6.86364	6.45424	1.06028	1.02195	1.08278	6.79304	6.84792	6.73816	6.62902	6.78205	7.02634	6.7209	7.03328	6.96289	6.6063	1.055	6.79304	6.81247	6.90569
EDIL3	O43854-2					6.4458	6.72337	6.65078	3.978	3.9365	3.99952	3.93546	4.07312	4.00635	6.3332	6.26706	6.60755	3.99239	3.9455	4.02286	6.60665	3.97134	4.00498	6.4026	3.98692
ANO6	Q4KMQ2-3		Yes	+	+	6.50648	6.7404	6.58208	4.93952	4.98368	4.96768	4.89364	4.94724	4.85877	6.67627	6.73915	6.84049	6.55531	6.38663	6.6681	6.60966	4.96363	4.89988	6.75197	6.53668
GXYLT2	A0PJZ3					6.56352	6.8043	6.48296	1.01883	1.03242	1.00002	6.71228	6.63041	6.84405	6.61635	6.81281	6.82512	6.63889	6.7074	6.67127	6.61693	1.01709	6.72891	6.75143	6.67252
SUN1	O94901-6		Yes	+		6.62858	6.8487	6.40846	1.0361	1.00792	1.01622	1.03968	1.08161	1.02352	1.07328	1.04459	1.01348	7.30575	7.11106	7.20841	6.62858	1.02008	1.04827	1.04378	7.20841
P4HTM	Q9NXG6-2					6.63591	6.8473	6.42452	1.04314	1.04909	1.05353	6.90888	7.04029	6.74441	6.63185	6.6921	6.7255	6.86347	6.85417	6.87276	6.63591	1.04858	6.89786	6.68315	6.86347
DPY19L4	Q7Z388		Yes	+		6.52585	6.77381	6.62719	1.09001	1.01783	1.0359	6.54229	6.68298	6.61264	6.6955	6.73774	6.77998	6.96141	6.97956	6.87153	6.64228	1.04792	6.61264	6.73774	6.9375
PODXL	O00592-2		Yes	+	+	6.50133	6.94149	6.48441	6.82424	6.73695	6.91153	6.91145	6.85871	7.16673	6.9795	6.82212	6.80247	6.68195	6.82457	6.82697	6.64241	6.82424	6.97896	6.86803	6.77783
LRP4	O75096		Yes	+	+	6.52422	6.85356	6.55381	3.69499	3.62145	3.75206	6.7407	6.80302	6.73485	6.95191	6.75759	6.87514	7.01438	6.99435	6.89752	6.64386	3.6895	6.75952	6.86155	6.96875
GRM4	Q14833		Yes		+	6.61961	6.89652	6.41595	6.8779	6.64224	6.90047	6.53127	6.67011	6.28914	6.85211	6.7502	6.79438	6.76009	7.10615	7.08924	6.64403	6.80687	6.49684	6.7989	6.98516
PPIC	P45877					6.7244	6.65111	6.57781	6.71738	6.52226	6.9125	6.71975	7.1924	7.1891	6.93348	6.72676	6.77454	7.00344	7.23293	7.4061	6.65111	6.71738	7.03375	6.8116	7.21416
IDUA	P35475					6.51201	6.55053	6.89866	7.12	7.2092	7.09209	6.94741	7.16725	6.81918	7.15495	6.97203	6.92866	6.86624	6.93285	6.9314	6.65373	7.14043	6.97795	7.01855	6.91016
EXT1	Q16394					6.60459	6.65914	6.71368	1.01824	1.09563	1.09019	6.60026	6.74385	6.81589	6.65066	6.6742	6.62713	1.08383	1.02063	1.00647	6.65914	1.06802	6.72	6.65066	1.03697
SYT1	P21579					6.50602	6.86306	6.60941	7.0354	7.0667	7.15818	6.7301	6.89789	6.76788	6.73417	6.67854	6.62291	6.71866	6.85919	6.99972	6.6595	7.08676	6.79862	6.67854	6.85919
GANAB	Q14697					6.55613	6.81959	6.61053	1.0039	1.06717	1.09153	1.01846	1.04769	1.02628	6.92154	6.3844	6.77191	6.81796	7.0362	6.86775	6.66209	1.0542	1.03081	6.69262	6.9073
MGAT4B	Q9UQ53-2		Yes	+		6.68572	6.69759	6.61286	6.74857	6.83257	6.8571	6.45352	6.77988	6.60496	6.80574	6.74255	6.50711	6.88918	6.9149	6.86346	6.66539	6.81274	6.61278	6.68513	6.88918
ITPRIP	Q8IWB1		Yes	+		6.61499	6.91914	6.51323	7.07221	6.83435	6.97338	6.90891	6.99207	6.68683	6.88885	6.93195	6.9471	6.83007	6.91768	6.72618	6.68245	6.95998	6.86261	6.92263	6.82464
PXYLP1	Q8TE99-2					6.47949	6.68612	6.89275	7.00201	6.9074	7.09663	6.65583	6.86883	6.49602	7.13062	6.8633	6.66475	6.87265	6.99972	6.81425	6.68612	7.00201	6.67356	6.88623	6.89554
ABCA7	Q8IZY2		Yes	+	+	6.6319	6.79482	6.6336	4.1381	4.13323	4.12479	6.55588	6.73501	6.59394	6.73137	6.70059	6.68271	6.73062	6.85132	6.82498	6.68677	4.13204	6.62828	6.70489	6.80231
SLC7A1	P30825		Yes	+	+	6.81349	6.82022	6.43856	3.80718	4.13652	3.99121	6.7516	6.83065	6.53189	6.85087	7.08681	6.80289	3.96101	3.65028	4.15198	6.69076	3.9783	6.70472	6.91352	3.92109
AMIGO1	Q86WK6		Yes	+	+	6.63107	6.73855	6.71566	6.88208	6.85056	6.89288	6.5949	6.67831	6.59033	6.79294	6.63608	6.65879	6.6668	6.70362	6.7853	6.69509	6.87517	6.62118	6.69594	6.71857
LRP8	Q14114-4		Yes		+	6.59504	6.79788	6.69646	6.92448	7.05125	6.94654	6.62607	6.74016	6.58135	1.0668	1.02572	1.07182	7.04432	7.04807	7.04058	6.69646	6.97409	6.64919	1.05478	7.04432
ADCYAP1R1	P41586-5		Yes		+	6.62817	6.87107	6.59037	6.95869	6.77504	7.23418	6.7659	7.04273	6.72453	6.77654	6.84798	6.8967	6.89147	7.10287	6.87447	6.69654	6.9893	6.84439	6.84041	6.95627
ATF6	P18850					6.66345	6.80103	6.6347	4.92459	4.87689	4.9464	6.49409	6.68826	6.22033	3.02656	2.96671	2.93389	4.98929	5.04268	4.94533	6.69973	4.91596	6.46756	2.97572	4.99243
HPX	P02790		Yes	+		6.24431	6.94616	6.93086	1.0464	1.0336	1.08209	6.82688	6.61653	7.03723	6.94467	6.66488	7.13786	6.78243	6.90999	7.03755	6.70711	1.05403	6.82688	6.9158	6.90999
IKBIP	Q70UQ0-4		Yes	+		6.70984	7.58181	5.83786	1.03927	1.07114	1.08831	7.51613	7.79792	6.97932	7.55017	6.77745	5.86592	1.04918	1.02953	1.02393	6.70984	1.06624	7.43112	6.73118	1.03421
SLC7A2	P52569		Yes	+	+	6.6415	6.78436	6.71293	6.68577	6.85184	6.83076	6.66566	6.94723	6.82837	6.8979	6.66751	6.69403	6.59623	6.58505	6.60741	6.71293	6.78945	6.81375	6.75315	6.59623
PVRL1	Q15223-3	CD111	Yes	+	+	6.5401	6.98066	6.64018	3.03486	2.99303	3.01822	5.18944	5.29793	4.8884	7.10019	6.86779	6.95465	4.90792	4.89079	4.82339	6.72031	3.01537	5.12526	6.97421	4.87403
YIPF3	Q9GZM5					6.69581	6.97908	6.4881	6.99763	6.72044	6.85146	6.32631	6.44151	6.27037	6.60353	6.84361	6.41821	6.70025	6.95618	7.01656	6.72099	6.85651	6.34606	6.62178	6.891
GLT8D1	Q68CQ7		Yes	+		6.69073	6.99595	6.50257	6.71781	6.81064	6.64792	6.44747	6.70499	6.59904	6.66481	6.76314	6.76473	6.70928	6.84119	6.58198	6.72975	6.72545	6.58383	6.73089	6.71082
CNNM4	Q6P4Q7		Yes	+	+	6.73374	6.7433	6.73305	6.82551	6.75574	6.84698	6.7295	6.74428	6.81169	6.71874	6.74254	6.62283	6.88672	6.88414	6.81811	6.7367	6.80941	6.76182	6.6947	6.86299
CHPF2	Q9P2E5-2		Yes	+		6.62185	6.85252	6.73718	1.07622	1.018	1.02597	6.51625	6.6188	6.63857	1.04858	1.01365	1.04402	1.01903	1.03388	1.0866	6.73718	1.04006	6.59121	1.03542	1.0465
ANTXR1	Q9H6X2-3		Yes	+	+	6.72516	6.81334	6.67696	6.54406	6.6316	6.45651	6.45609	6.53465	6.69752	6.45176	6.70087	6.42967	6.86919	6.76643	6.64245	6.73849	6.54406	6.56275	6.52743	6.75936
TSPAN11	A1L157		Yes		+	6.70851	6.78942	6.72078	7.22043	6.92362	7.23531	6.75906	6.93892	6.57597	7.00894	7.01527	7.0216	6.95092	7.08626	7.21173	6.73957	7.12645	6.75798	7.01527	7.08297
ITGA8	P53708		Yes	+	+	6.87923	7.04877	6.30636	7.20089	7.0139	7.081	6.85991	6.90719	6.85977	6.93916	6.88681	7.09463	6.69364	6.74754	6.63973	6.74478	7.0986	6.87562	6.97353	6.69364
PGAP1	Q75T13-4		Yes	+	+	6.62553	6.86693	6.74623	7.1471	7.08247	7.01784	6.90654	7.10085	6.88606	6.83075	6.92761	6.87918	6.91786	6.74796	6.90081	6.74623	7.08247	6.96448	6.87918	6.85554
TSPAN3	O60637-3		Yes	+	+	6.50054	7.07482	6.67593	3.98087	3.97134	3.9874	7.11854	7.2685	7.09395	6.68921	7.05367	7.10603	7.1792	7.31308	7.18462	6.75043	3.97987	7.16033	6.94963	7.22563
OSTM1	Q86WC4		Yes	+	+	6.66115	6.95381	6.64459	6.64216	6.66354	7.3486	6.78505	7.07281	6.74393	6.95247	6.97447	6.89461	7.11002	7.20914	7.09868	6.75318	6.88477	6.86726	6.94052	7.13928
DISP2	A7MBM2		Yes	+	+	6.49148	7.01903	6.75525	6.72758	6.7438	6.76002	6.6339	6.76444	6.50337	6.72311	6.63422	6.62822	1.08561	1.01912	1.00543	6.75525	6.7438	6.6339	6.66185	1.03672
SEMA4D	Q92854-2	CD100	Yes	+	+	6.6213	6.80127	6.8535	6.95013	6.93844	7.0299	4.91201	4.93743	4.93072	6.88617	6.82097	6.73998	6.94768	6.93441	6.88763	6.75869	6.97282	4.92672	6.81571	6.92324
PIGN	O95427		Yes	+		6.7475	6.8812	6.67069	6.93792	6.98263	6.94679	6.79295	6.88563	6.70743	6.87406	6.90356	6.89042	6.82471	6.85815	6.83199	6.76646	6.95578	6.79534	6.88935	6.83828
SLCO4A1	Q96BD0-2		Yes	+	+	6.613	7.04839	6.63803	6.88196	6.84545	6.91847	6.80359	7.0173	7.05209	6.47613	6.84057	7.05263	7.13555	7.05966	7.29131	6.76647	6.88196	6.95766	6.78978	7.16217
ITGA4	P13612	CD49d	Yes	+	+	6.64871	6.94294	6.71993	4.91454	4.82103	5.08521	6.76428	6.80523	6.73345	6.66751	6.75204	6.85776	6.91113	7.03539	6.85871	6.77053	4.94026	6.76766	6.7591	6.93508
ENTPD5	O75356					6.68521	6.86436	6.77478	6.7307	7.01303	6.8726	6.77855	6.93412	6.97176	6.99347	6.82774	6.59582	6.8063	6.77667	6.53138	6.77478	6.87211	6.89481	6.80568	6.70478
PCDHGC3	Q9UN70-2		Yes	+	+	6.70853	7.05409	6.58951	7.04739	6.84742	6.89074	1.04433	1.07227	1.0922	6.84659	6.8485	6.52284	6.85718	7.15052	6.92098	6.78404	6.92852	1.0696	6.73931	6.97622
NOTCH2	Q7Z3S9-3					6.4669	7.10919	6.77737	7.06091	6.9857	7.13613	7.27869	7.38314	7.34441	6.80087	6.98868	7.17649	6.81023	6.96425	6.88724	6.78449	7.06091	7.33542	6.98868	6.88724
KIAA0319L	Q8IZA0-2		Yes	+		6.59686	7.04534	6.72042	7.14884	7.14943	6.91803	7.05767	7.2035	6.89315	7.19313	7.23579	7.14428	7.09533	7.10466	7.23698	6.78754	7.0721	7.05144	7.19107	7.14565
FLRT2	O43155		Yes	+	+	6.67883	7.00585	6.6899	7.05169	6.95451	7.16481	6.80039	6.73308	6.67633	7.02835	6.97011	6.7682	6.71999	6.98569	6.93712	6.79153	7.057	6.7366	6.92222	6.88093
CREB3L2	Q70SY1					6.79349	7.07027	6.51152	6.80272	6.87874	7.04374	6.61338	6.43366	6.25394	6.72573	6.89076	6.56069	6.8909	7.22801	7.01844	6.79176	6.9084	6.43366	6.72573	7.04578
UST	Q9Y2C2		Yes	+		6.65889	6.93458	6.79092	7.0892	7.09802	7.10834	5.40734	5.54176	5.36931	5.60997	5.5167	5.50447	7.31295	7.15144	6.84817	6.7948	7.09852	5.43947	5.54371	7.10419
QSOX2	Q6ZRP7		Yes	+	+	6.64165	6.9171	6.84602	4.20279	4.08061	4.29847	6.67947	6.91329	6.74979	6.86384	6.81562	6.91156	6.91722	7.02555	7.08174	6.80159	4.19395	6.78085	6.86367	7.00817
JAM3	Q9BX67-2		Yes	+	+	6.68857	6.96401	6.7535	7.07708	7.28942	7.0895	6.76545	7.22238	6.64006	7.00805	6.82185	6.83725	6.99998	6.94256	7.0574	6.80203	7.152	6.87596	6.88905	6.99998
AGRN	O00468-6		Yes	+		6.75702	6.95078	6.71589	4.48465	4.25104	4.38899	7.09066	7.17566	7.27486	4.23807	4.251	4.23591	6.84235	6.95261	6.95951	6.8079	4.37489	7.18039	4.24166	6.91816
TMEM132A	Q24JP5-3		Yes	+	+	6.64404	7.03102	6.76625	6.93857	6.96775	6.95876	6.70783	6.62625	6.60152	6.84952	6.76768	6.65928	6.88481	6.977	7.0184	6.81377	6.95503	6.6452	6.75883	6.96007
CTSF	Q9UBX1					6.68866	6.98642	6.78885	7.17847	7.12815	7.06284	6.71822	6.81988	6.69572	6.9003	6.69542	6.79054	6.72584	6.97403	6.8629	6.82131	7.12315	6.74461	6.79542	6.85425
ELFN1	P0C7U0		Yes	+	+	6.79252	6.94205	6.7483	7.07808	6.94321	7.05645	5.13209	5.16445	5.05551	7.11447	6.96605	6.95161	6.7489	6.74505	6.7389	6.82763	7.02591	5.11735	7.01071	6.74428
SCARA3	Q6AZY7-2		Yes	+		6.78639	7.18362	6.52521	4.70498	4.64441	4.66697	5.78727	5.87198	5.55803	6.88862	6.85464	6.48675	5.7606	5.91852	5.96102	6.83174	4.67212	5.73909	6.74334	5.88005
CHRDL1	Q9BU40-3					6.83761	6.88723	6.78798	6.85898	6.80011	6.91785	6.75459	7.00659	6.91533	6.77531	6.81824	6.87774	7.1262	7.11083	7.14157	6.83761	6.85898	6.89217	6.82376	7.1262
LGI2	Q8N0V4					6.72939	6.93417	6.85152	6.98643	6.92451	7.08569	6.74043	6.8653	6.63039	7.15904	6.814	6.94132	7.1962	7.12955	7.06647	6.83836	6.99888	6.74537	6.97145	7.13074
PTCHD1	Q96NR3		Yes		+	6.76106	6.89656	6.88998	7.00873	7.02011	6.9736	6.7713	6.79827	6.80653	6.93667	6.7501	6.87362	6.9891	6.97134	6.89418	6.8492	7.00082	6.79203	6.85346	6.95154
BCAM	P50895	CD239	Yes	+	+	6.61554	7.08741	6.85147	7.17039	6.90146	7.43931	7.11788	7.28225	6.87838	6.69195	6.81157	7.04891	7.35169	7.50749	7.47064	6.85147	7.17039	7.09284	6.85081	7.44327
GNPTG	Q9UJJ9		Yes	+		6.86461	7.16062	6.56859	6.92086	6.86768	6.97404	6.80146	6.93364	6.98519	6.92346	6.82367	7.02325	6.57573	6.87784	6.72678	6.86461	6.92086	6.90677	6.92346	6.72678
IGSF8	Q969P0-3	CD316	Yes	+	+	6.65984	6.91853	7.01952	6.22436	6.88142	7.17389	6.81893	7.04849	6.90504	6.89832	6.9884	6.9246	6.95732	7.11421	7.14877	6.86596	6.75989	6.92415	6.93711	7.07343
TTYH3	Q9C0H2-2		Yes	+	+	6.85938	7.24565	6.51128	4.01412	3.92818	4.08941	7.24041	7.43669	6.84609	7.20107	6.88444	6.51432	3.99001	4.07268	4.09901	6.8721	4.01057	7.17439	6.86661	4.0539
ITGA9	Q13797		Yes	+	+	6.85695	6.6585	7.11548	6.64716	6.83867	6.45566	6.37914	6.7143	6.37942	6.28478	6.50613	6.36166	6.77392	6.30402	6.26291	6.87698	6.64716	6.49095	6.38419	6.44695
LRRC8B	Q6P9F7		Yes	+		6.72895	7.09282	6.81579	7.10074	7.02532	7.06619	6.83934	6.97668	6.74069	7.0111	6.75113	6.88111	6.81315	7.06621	6.945	6.87919	7.06408	6.85224	6.88111	6.94146
POMT2	Q9UKY4		Yes	+		6.88981	6.95337	6.80832	3.88752	3.95805	3.8941	6.78669	6.90238	6.80848	6.85252	6.85226	6.88758	6.95664	6.84689	6.87831	6.88383	3.91322	6.83252	6.86412	6.89395
CRTAP	O75718		Yes	+		6.47613	7.4473	6.74167	6.85197	7.02731	6.67664	7.26108	7.42104	7.23496	7.48125	6.88534	6.5209	6.78289	7.08075	6.94703	6.88837	6.85197	7.30569	6.9625	6.93689
IGSF21	Q96ID5					6.79572	6.89382	6.98551	7.01769	6.99706	7.12089	6.83562	7.00611	7.00187	7.00042	6.90488	6.87908	7.0512	7.11347	7.10397	6.89168	7.04521	6.94786	6.92813	7.08954
TM2D1	Q9BX74		Yes	+		6.82018	7.03326	6.83739	7.1496	7.0142	7.20044	6.81477	6.97292	6.6915	7.12539	7.0328	6.9915	7.19856	7.25789	7.30785	6.89694	7.12141	6.8264	7.0499	7.25477
FOXRED2	Q8IWF2					6.88077	7.1508	6.67341	6.8841	6.9944	6.98104	6.61167	6.71411	6.51305	6.76329	6.92515	6.84422	6.96234	6.95986	6.9611	6.90166	6.95318	6.61294	6.84422	6.9611
P2RX4	Q99571-3		Yes	+	+	6.74265	6.83864	7.12466	7.78929	6.99134	7.46051	6.50645	6.59333	6.62283	6.824	6.43239	6.4918	6.61762	6.66789	6.74211	6.90198	7.41371	6.5742	6.58273	6.67587
CNPY3	Q9BT09					6.39467	7.71388	6.59943	1.08225	1.06686	1.06214	7.75602	8.18316	6.99559	7.86412	7.09878	6.50587	6.56378	7.17267	6.86822	6.90266	1.07042	7.64493	7.15626	6.86822
SGCD	Q92629-3		Yes	+	+	6.65242	7.165	6.90871	6.87881	6.95728	7.03575	6.65021	6.83627	6.85125	7.01159	6.95338	6.89517	6.9606	6.97438	6.98816	6.90871	6.95728	6.77924	6.95338	6.97438
PTPRS	Q13332-6		Yes	+	+	6.83964	6.92112	6.97099	4.15587	4.11473	4.06591	6.8903	7.04731	6.84883	4.08862	4.07455	4.03278	4.18876	4.10287	4.1625	6.91058	4.11217	6.92881	4.06531	4.15138
MRC2	Q9UBG0	CD280	Yes	+	+	6.81388	7.01757	6.90759	6.9969	7.04659	7.21855	7.34794	7.3638	7.21365	7.29715	7.26857	7.17126	7.14709	7.04857	6.96606	6.91301	7.08735	7.30847	7.24566	7.05391
SLC39A14	Q15043-2		Yes	+	+	6.69899	7.23288	6.80972	7.21255	7.28848	7.30307	6.44821	6.83702	6.89193	7.28165	6.51287	7.05935	6.26704	7.371	7.40368	6.91386	7.26803	6.72572	6.95129	7.01391
IGHG4	P01861		Yes	+		6.9287	6.89926	6.91398	1.01555	1.09765	1.08332	6.05493	5.98529	6.36018	6.3417	6.24547	6.38021	6.79986	6.18281	5.89433	6.91398	1.06551	6.13346	6.32246	6.29233
SERPINI1	Q99574		Yes	+		6.82503	7.04124	6.8812	7.15095	7.03146	6.99547	6.82572	6.82021	6.8635	6.96459	6.87901	6.96556	7.57636	7.61137	7.64641	6.91582	7.05929	6.83648	6.93638	7.61138
COCH	O43405-2					6.90764	6.94462	6.92613	6.80569	7.0331	6.57827	6.40237	6.40634	6.41031	6.72963	6.85471	6.76385	6.65425	7.36618	6.99602	6.92613	6.80569	6.40634	6.78273	7.00549
GALNT1	Q10472-2		Yes	+		6.72789	7.11244	6.97453	1.05855	1.03966	1.0132	6.80397	6.77138	6.78767	7.14962	6.90284	6.65606	6.87444	7.01233	6.86845	6.93829	1.03714	6.78767	6.90284	6.91841
PNPLA6	Q8IY17-3		Yes	+		7.12117	6.91348	6.78419	1.06229	1.03279	1.01886	6.68948	6.87948	6.78448	1.08024	1.04799	1.08303	7.47499	6.88243	7.17871	6.93962	1.03798	6.78448	1.07042	7.17871
ATP1B1	P05026-2		Yes	+	+	6.92789	7.13515	6.75954	4.19322	4.09795	4.35134	7.19561	7.57352	6.84686	7.31686	7.01222	6.53331	4.04848	4.03544	4.00771	6.94086	4.21417	7.20533	6.95413	4.03054
SUSD2	Q9UGT4		Yes	+	+	7.01456	7.31237	6.51856	5.67332	6.70328	6.60779	3.75525	3.93237	3.51374	7.07347	6.96378	6.78471	6.74248	7.64124	7.07418	6.9485	6.32813	3.73379	6.94065	7.15263
NUDCD2	Q8WVJ2					6.37145	6.99235	7.48323	7.37508	7.3975	8.03998	7.08309	6.74539	6.56649	7.63195	7.40139	7.51086	7.70289	7.63856	7.76722	6.94901	7.60419	6.79832	7.51473	7.70289
PTPRA	P18433-4		Yes	+	+	6.92929	7.0812	6.85179	7.31977	6.97005	7.12769	6.78581	6.76871	6.77726	6.91227	6.97169	6.84706	7.07368	7.24657	7.13617	6.95409	7.13917	6.77726	6.91034	7.15214
TSPAN15	O95858		Yes	+	+	6.76093	7.20449	6.91029	7.1018	7.06184	7.14176	7.14833	7.31964	7.08928	7.01714	7.13361	7.16886	7.15917	7.24724	7.1933	6.95857	7.1018	7.18575	7.10653	7.1999
SSR1	P43307-2		Yes	+	+	6.82653	7.27698	6.78073	7.414	6.95247	7.87552	6.65524	7.26186	6.09622	7.27657	7.27001	7.06806	7.29546	7.33231	7.14613	6.96141	7.414	6.67111	7.20488	7.25797
CASC4	Q6P4E1-3		Yes	+		6.90125	7.14997	6.85442	7.08388	7.18655	7.32627	7.0231	7.08713	7.15059	7.23437	7.08134	7.09438	3.95432	4.13416	4.09898	6.96855	7.1989	7.08694	7.1367	4.06249
HFE	Q30201-6		Yes	+	+	6.82868	7.20005	6.88026	6.96237	7.0285	7.04908	7.04135	7.04168	6.96176	7.15714	7.00331	6.98817	6.97488	7.06167	6.8743	6.96967	7.01332	7.01493	7.04954	6.97028
FUT11	Q495W5-2		Yes	+		6.44654	6.73724	7.72632	6.62143	7.79854	7.9372	6.40757	6.68627	7.57877	7.83333	7.67548	7.68399	7.081	7.85068	7.89943	6.97003	7.45239	6.89087	7.73093	7.61037
SCARB1	Q8WTV0-4		Yes	+	+	6.94461	7.31893	6.64789	7.15816	7.52409	7.60089	7.04543	7.59257	7.01157	7.37758	6.97831	7.30084	7.41336	7.53527	7.29145	6.97047	7.42771	7.21653	7.21891	7.41336
CNTNAP1	P78357		Yes	+	+	6.97036	6.91975	7.04607	7.10323	7.19442	7.07628	7.04658	7.25208	7.07453	7.1824	7.18749	7.03775	7.04939	7.04219	7.09846	6.97873	7.12464	7.12439	7.13588	7.06335
TMEM131	Q92545		Yes	+		6.91336	7.07841	6.95599	7.19314	7.15892	6.94346	6.77583	6.96691	6.74976	6.96517	6.87178	6.75637	7.1544	7.30167	6.97018	6.98259	7.09851	6.83083	6.86444	7.14209
SIAE	Q9HAT2-2					6.86462	7.10201	6.9828	7.0346	7.0156	7.17374	6.77831	6.94004	6.80312	7.21477	6.94853	7.00805	6.98835	7.07145	7.21545	6.98315	7.07465	6.84049	7.05711	7.09175
PIEZO1	Q92508		Yes	+	+	6.78824	7.14049	7.0245	7.16671	7.18972	7.25855	6.98061	7.03443	6.97714	7.076	6.86553	7.10424	7.01179	7.15622	7.11909	6.98441	7.20499	6.99739	7.01525	7.0957
HSP90AB1;HSP90AB3P;HSP90B1	P08238		Yes	+		6.91236	7.01967	7.05141	7.15151	6.8986	7.03666	6.84169	6.89865	6.96808	7.17775	7.10704	7.01562	7.26296	7.22604	7.24648	6.99448	7.02892	6.90281	7.10014	7.24516
RCN3	Q96D15		Yes	+		6.70315	7.32557	6.99262	7.021	7.55685	7.43656	6.99036	7.26447	7.28233	7.05864	7.03908	7.2212	7.18309	7.47814	7.07242	7.00711	7.33813	7.17905	7.10631	7.24455
BTD	P43251-4		Yes	+		7.00268	7.1521	6.8818	7.28785	6.99445	7.35526	6.834	6.95017	6.78673	7.24701	6.95266	7.04199	7.06366	7.18608	7.26513	7.0122	7.21252	6.85697	7.08055	7.17162
CERS6	Q6ZMG9		Yes	+		7.01303	7.41416	6.61191	6.20566	6.75262	5.65871	7.55362	7.84274	6.84643	7.66787	6.73779	5.42367	6.22903	6.54929	6.38916	7.01303	6.20566	7.41426	6.60978	6.38916
FLT1	P17948-4		Yes	+	+	7.08545	7.46703	6.49608	6.83866	6.92574	7.31053	7.699	7.72736	7.82769	7.48056	7.57756	7.51288	7.64309	7.63484	7.62047	7.01618	7.02498	7.75135	7.52367	7.6328
EFNA5	P52803		Yes	+	+	6.47843	7.86016	6.72992	1.08124	1.06914	1.08958	7.66839	7.80719	7.08429	7.84392	6.68816	6.41864	1.09316	1.04491	1.08843	7.02284	1.07999	7.51996	6.98357	1.0755
SLC44A2	Q8IWA5-3		Yes	+	+	6.98069	7.35903	6.73754	7.06786	7.42504	7.1026	7.25004	7.5289	6.99925	7.15718	7.09709	7.47449	6.81718	7.03866	6.72511	7.02575	7.1985	7.2594	7.24292	6.86032
GPR125	Q8IWK6		Yes	+	+	6.96844	7.14008	6.98027	7.29038	7.19735	7.16824	6.92017	6.62607	6.82639	7.19654	7.03219	6.91546	7.12219	7.16659	7.20196	7.0296	7.21866	6.79088	7.04807	7.16358
LRRN1	Q6UXK5		Yes	+	+	7.05272	7.36536	6.68729	7.18817	7.09652	7.36298	6.72675	7.02685	6.79904	7.21017	7.13363	6.97432	7.09689	7.36135	7.24916	7.03512	7.21589	6.85088	7.10604	7.2358
CNNM2	Q9H8M5-3		Yes	+	+	6.70712	7.23683	7.16276	1.03217	1.05377	1.00559	6.96366	6.97194	7.06981	7.03981	7.06007	6.80492	6.75978	6.8466	6.91262	7.03557	1.03051	7.0018	6.96827	6.83967
IKBIP	Q70UQ0-2		Yes	+		7.01953	6.9685	7.12792	6.93424	7.07927	7.02367	6.68258	6.84963	6.77253	6.86981	6.85376	6.83123	7.12531	7.01324	6.90819	7.03865	7.01239	6.76825	6.8516	7.01558
EPHB2	P29323-2		Yes	+	+	6.91521	7.12657	7.07806	6.74796	7.01983	7.13104	6.90108	6.98952	6.75443	6.8485	6.97527	6.881	7.09567	7.16553	7.11655	7.03994	6.96627	6.88168	6.90159	7.12592
PSAP	P07602		Yes	+		6.85903	7.32799	6.98056	7.43152	7.28396	7.519	7.10637	7.22664	6.99701	7.39074	7.05897	7.36571	7.14197	7.38855	7.3895	7.05586	7.41149	7.11001	7.27181	7.30667
CALU	O43852-11		Yes	+		6.92256	7.19225	7.05741	6.93873	7.17382	6.70365	6.94681	7.21567	6.86097	6.84909	7.02692	6.67101	7.20311	7.21191	6.72999	7.05741	6.93873	7.00782	6.84901	7.04834
ITGB1	P05556-2	CD29	Yes	+	+	6.87533	7.30129	7.01482	5.47188	5.37097	5.55276	7.40895	7.52469	7.39838	7.16369	7.37733	7.29871	7.17639	7.32165	7.25498	7.06381	5.4652	7.44401	7.27991	7.25101
VCAN	P13611-2		Yes	+		7.0021	7.32558	6.86761	7.32601	6.94494	7.12847	6.86105	6.94317	6.91526	7.19136	7.17335	6.73722	5.11504	5.25026	5.25752	7.0651	7.13314	6.90649	7.03398	5.20761
LEMD2	Q8NC56		Yes	+		6.9465	7.25511	6.99925	6.89366	7.13883	7.13682	7.03786	7.01542	7.06031	7.19054	7.16574	6.98085	7.09695	7.0883	7.07966	7.06695	7.05644	7.03786	7.11238	7.0883
TMEM181	Q9P2C4		Yes	+		6.99471	7.28135	6.9289	7.36308	7.19454	7.2866	7.03358	7.17979	6.93063	7.23396	7.09896	7.21107	7.56965	7.22413	7.50515	7.06832	7.28141	7.048	7.18133	7.43298
STK31	Q9BXU1-3					6.8929	7.15732	7.17639	6.90172	7.14372	6.65971	6.98578	6.95742	7.05288	7.22027	6.9898	6.79539	6.94222	7.07199	6.84976	7.07554	6.90172	6.99869	7.00182	6.95466
ATP6AP1	Q15904		Yes	+		7.0162	7.24752	6.97201	7.03649	7.09181	7.47389	6.97733	7.1744	6.84777	7.37978	7.0662	7.09369	7.28556	7.42016	7.43417	7.07858	7.20073	6.99983	7.17989	7.37996
PPT1	P50897-2		Yes	+		6.75766	7.65119	6.83064	6.86496	7.0277	6.83216	7.28366	8.07037	6.82369	7.76592	6.98507	6.87047	4.12284	4.24424	4.19155	7.07983	6.90827	7.39257	7.20716	4.18621
LEPREL4	Q92791		Yes	+		6.9283	7.26486	7.0762	7.25387	7.24162	7.21965	7.26956	7.36744	7.35908	7.04628	7.43883	7.24631	7.30885	7.16933	7.17661	7.08979	7.23838	7.33203	7.2438	7.21827
TOR1B	O14657		Yes	+		7.05936	7.18204	7.03941	7.11503	7.08118	7.14889	6.884	5.33778	6.93098	7.16429	7.13314	7.00261	7.24282	7.21903	7.25001	7.0936	7.11503	6.38425	7.10001	7.23729
SLC12A2	P55011-3		Yes	+	+	6.91405	7.27391	7.09398	7.30908	7.27055	7.3476	7.48585	7.591	7.67338	6.86902	7.26218	7.30898	7.38862	7.28235	7.4949	7.09398	7.30908	7.58341	7.14672	7.38862
POMGNT2	Q8NAT1					7.15644	7.08224	7.04895	6.93539	7.2052	7.33885	7.05277	7.32105	6.85898	3.90149	3.97854	3.91431	7.33003	7.39153	7.23281	7.09588	7.15981	7.0776	3.93145	7.31812
PLD3	Q8IV08		Yes	+		6.92705	7.37075	6.99428	7.38708	7.1507	7.5358	7.15928	7.35068	7.17024	7.14903	7.24664	7.14806	7.23758	7.49202	7.38005	7.09736	7.35786	7.22673	7.18124	7.36988
SLC12A9	Q9BXP2-2		Yes	+	+	7.00299	7.13298	7.17355	6.97307	7.15322	6.97006	6.94997	7.04764	7.03252	6.99295	7.08642	7.0342	7.10662	6.98859	7.10102	7.10317	7.03211	7.01004	7.03786	7.06541
CD55	P08174-4	CD55	Yes	+	+	6.63402	7.72446	6.96354	1.07526	1.02196	1.06999	7.9297	8.09729	7.53461	7.72242	7.12631	6.85557	1.00961	1.0338	1.08087	7.10734	1.05573	7.85387	7.23476	1.04143
MBTPS1	Q14703					7.10653	7.2777	6.94048	6.4645	6.99772	7.155	7.05318	7.10442	7.07561	6.80907	7.12264	6.95715	7.35888	7.18988	7.07006	7.10824	6.87241	7.07774	6.96295	7.20627
HSPA13	P48723		Yes	+		7.03969	7.39255	6.89404	7.42761	7.13992	7.4726	7.09063	7.22129	6.94373	7.27664	7.22883	7.3068	7.39723	7.52696	7.59133	7.10876	7.34671	7.08522	7.27075	7.50517
GGT5	P36269-2		Yes	+		7.09098	7.12538	7.15979	7.46353	7.44862	7.67008	7.41906	7.43939	7.33371	7.4259	7.57684	7.53294	7.52352	7.5639	7.46722	7.12538	7.52741	7.39739	7.5119	7.51821
CDH11	P55287-2		Yes	+	+	7.04503	7.2137	7.12936	1.0887	1.06349	1.0304	7.07612	7.32138	7.19875	7.21228	7.16936	7.09759	1.03958	1.0181	1.06719	7.12936	1.06087	7.19875	7.15974	1.04162
CTSA	P10619-2		Yes	+		6.91703	7.36566	7.11588	6.94348	7.05931	7.53352	6.93653	7.16372	6.67799	7.36747	7.24096	7.0518	7.19362	7.29716	7.07026	7.13286	7.17877	6.92608	7.22008	7.18702
VTN	P04004		Yes	+		7.19268	7.3835	6.83518	5.77204	6.44023	6.10614	6.56753	6.42668	6.58834	7.0446	6.15139	6.72315	6.20382	6.2464	6.41396	7.13712	6.10614	6.52752	6.63971	6.28806
CHST12	Q9NRB3		Yes	+		7.08186	7.35678	6.97645	7.15641	7.21232	7.23937	7.02199	7.0863	6.5903	7.1119	7.19715	7.12802	7.18843	7.29523	7.21489	7.13836	7.2027	6.89953	7.14569	7.23285
PBXIP1	Q96AQ6-3		Yes	+		6.21174	8.0018	7.20179	1.06891	1.09581	1.03251	8.25209	8.52488	7.61334	8.00575	7.26662	6.32159	6.84944	7.37524	7.11234	7.13844	1.06574	8.13011	7.19799	7.11234
HGSNAT	Q68CP4-2		Yes	+		6.84869	7.38979	7.17792	4.32953	4.4039	4.37548	7.13478	7.20476	7.18372	4.45915	4.36461	4.3777	7.21456	7.25418	7.31242	7.1388	4.36964	7.17442	4.40048	7.26039
ERGIC2	Q96RQ1		Yes	+		6.95547	7.32222	7.13884	6.86113	7.25001	7.05557	1.03259	1.07734	1.09105	7.25648	7.02173	7.1391	7.37664	7.32589	7.42739	7.13884	7.05557	1.06699	7.1391	7.37664
ST3GAL4	Q11206-7		Yes	+		7.0385	7.31526	7.07337	5.30237	5.04455	5.2382	5.08218	5.09391	5.06083	5.22317	5.06664	5.1578	7.18983	7.21251	7.18998	7.14238	5.19504	5.07898	5.1492	7.19744
TXNDC15	Q96J42-2		Yes	+	+	7.12383	7.4155	6.8878	7.56831	7.27851	7.68266	5.11784	5.1313	5.01139	7.33358	7.11789	7.32364	7.49005	7.66624	7.71944	7.14238	7.50983	5.08684	7.25837	7.62524
UGGT1	Q9NYU2-2		Yes	+		7.17188	7.25686	7.00037	7.70656	7.13656	8.27655	6.95697	6.72031	6.48366	7.78116	7.49921	7.38127	7.77784	7.49285	7.53881	7.14304	7.70656	6.72031	7.55388	7.60316
GXYLT1	Q4G148-2		Yes	+		7.00504	7.24546	7.17941	6.93284	7.18854	7.47346	7.35639	7.45672	7.46106	7.39507	7.25764	7.35088	7.41424	7.44758	7.44307	7.1433	7.19828	7.42472	7.33453	7.43496
PDGFC	Q9NRA1-3					7.10311	7.24805	7.08805	7.60814	7.32361	7.66108	7.39672	7.48041	7.52829	7.47373	7.2159	7.51512	1.06706	1.00147	1.05863	7.1464	7.53094	7.46848	7.40158	1.04239
EPH8	P29322-2		Yes		+	7.15251	7.43788	6.85398	7.68861	7.20406	7.50146	7.10695	7.15571	7.0341	7.35242	7.05468	7.1786	7.33407	7.40943	7.4429	7.14812	7.46471	7.09892	7.19523	7.39546
ADAM10	O14672	CD156c	Yes	+	+	6.99233	7.35367	7.10339	7.23589	7.34973	7.16852	7.55168	7.61249	7.35304	6.9113	7.41887	7.28254	7.40663	7.45484	7.37241	7.1498	7.25138	7.50574	7.20424	7.41129
NAGA	P17050		Yes	+		7.13343	7.22378	7.10393	4.16264	4.13218	4.22902	7.09682	7.19345	7.0552	7.15736	7.1943	7.12092	4.07565	4.12394	4.04018	7.15371	4.17461	7.11516	7.15752	4.07992
ERBB3	P21860-4		Yes	+	+	6.9943	7.26633	7.20159	6.70008	7.01777	6.92649	6.59387	6.62679	6.59466	6.77484	6.75944	6.73781	7.09599	7.16497	7.13506	7.15408	6.88145	6.60511	6.75736	7.13201
PTPRF	P10586-2		Yes	+	+	7.20025	7.2629	7.06195	7.4185	7.4163	7.38059	7.20271	7.29169	7.25418	7.27034	7.16375	7.20403	7.37016	7.34714	7.17082	7.17503	7.40513	7.24953	7.21271	7.29604
TNC	P24821-4		Yes	+		7.03928	7.37553	7.12535	6.87244	6.575	6.81445	6.46068	6.53459	6.29835	6.82958	6.56087	6.45211	6.20158	6.2775	6.31313	7.18005	6.75396	6.43121	6.61418	6.26407
KIAA1549	Q9HCM3-2		Yes	+		7.08893	7.37046	7.08254	7.25382	7.26228	7.21348	6.87978	6.89978	6.87386	7.13431	6.98515	7.12433	7.115	7.18452	7.25426	7.18064	7.24319	6.88447	7.08126	7.18459
HLA-A	P30455		Yes		+	6.95496	7.56641	7.08121	7.5435	7.53683	7.55016	7.32246	7.55937	7.5037	7.417	7.52594	7.71716	7.43332	7.62708	7.5175	7.20086	7.5435	7.46184	7.55337	7.52597
LIPA	P38571-2		Yes	+		7.01308	7.39077	7.20193	6.85661	7.217	7.27039	7.02686	7.04947	7.07208	7.37821	7.2185	7.09543	7.37806	7.32436	7.35121	7.20193	7.11467	7.04947	7.23071	7.35121
IL11RA	Q14626-2		Yes		+	7.20119	7.43424	6.9931	7.51624	7.27217	7.4264	7.11177	7.25585	6.98801	7.27432	7.09981	7.21035	7.14201	7.21274	7.13755	7.20951	7.40494	7.11854	7.19483	7.1641
LAMB1	P07942		Yes	+		7.27865	7.22552	7.13172	7.03099	7.05433	7.23174	6.98002	7.48249	7.43318	7.16897	7.25318	7.26333	5.36336	5.31507	5.26014	7.21196	7.10568	7.29856	7.22849	5.31286
ERO1LB	Q86YB8		Yes	+		6.98429	7.25563	7.40145	7.68769	7.44565	7.57336	7.38932	7.55779	7.29951	7.44821	7.33227	7.55939	7.82592	7.83874	7.81309	7.21379	7.5689	7.41554	7.44662	7.82592
SPARC	P09486					6.91392	7.5011	7.24258	6.11649	7.56534	7.18754	7.04953	6.99851	6.84612	6.99751	7.24531	7.44431	7.38283	7.64677	7.87025	7.2192	6.95646	6.96472	7.22904	7.63329
UGT8	Q16880		Yes	+	+	7.02007	7.24533	7.4018	7.50278	7.23267	7.38635	7.15332	7.23227	7.33839	7.44674	7.14647	7.11461	7.59815	7.60441	7.44868	7.2224	7.37393	7.24133	7.23594	7.55041
NPTN	Q9Y639-3		Yes	+	+	7.21136	7.56066	6.94849	4.12455	4.11928	4.16005	7.17607	7.62084	6.92575	7.36085	7.02034	7.11514	4.21655	4.13371	4.05691	7.24017	4.13463	7.24089	7.16545	4.13572
HLA-B	Q31610		Yes		+	6.93661	7.5008	7.2868	7.54701	7.38155	7.71247	7.11919	7.55723	7.43213	7.40347	7.28419	7.1336	7.24655	7.59592	7.50292	7.2414	7.54701	7.36951	7.27375	7.44847
CTSC	P53634		Yes	+		7.04827	7.40395	7.27466	6.47606	7.19446	7.18318	7.14301	7.23755	7.12522	7.00009	7.2102	7.19773	7.63693	7.27653	7.14565	7.2423	6.95123	7.1686	7.13601	7.35304
TMEM63C	Q9P1W3		Yes	+	+	7.14845	7.43666	7.1475	7.49013	7.31924	7.66101	7.15514	7.33628	7.20135	7.33803	7.18464	7.35984	7.44037	7.61183	7.54666	7.2442	7.49013	7.23092	7.29417	7.53295
GGT7	Q9UJ14-4		Yes	+	+	7.15278	7.42171	7.16486	7.5863	7.34749	7.41584	7.20498	7.37472	7.19229	7.32017	7.20224	7.38346	7.52309	7.39987	7.4318	7.24645	7.44988	7.25733	7.30195	7.45158
B4GALNT3	Q6L9W6					7.25041	7.40115	7.09968	7.07301	7.19671	7.09265	1.00502	1.01242	1.08553	7.10135	7.04632	6.9913	7.3367	7.47347	7.49659	7.25041	7.12079	1.03432	7.04632	7.43559
STS	P08842		Yes	+	+	7.12014	7.44113	7.19868	7.0957	7.40714	7.22837	7.05622	7.32976	7.15915	7.40593	7.14733	7.14607	7.2026	7.20741	7.04694	7.25331	7.24374	7.18171	7.23311	7.15232
TMEM87A	Q8NBN3-2		Yes	+	+	7.16789	7.50916	7.09376	7.07337	7.26431	7.41909	7.14192	7.2022	7.12263	7.22847	7.04394	7.36172	7.20282	7.3641	7.35746	7.25694	7.25226	7.15558	7.21138	7.30813
DPP10	Q8N608-4		Yes		+	7.17571	7.32308	7.30064	7.46683	7.53852	7.79438	7.29238	7.50444	7.28823	7.47871	7.39021	7.22483	7.41942	7.55889	7.38686	7.26648	7.59991	7.36169	7.36458	7.45506
NAAA	Q02083-3		Yes	+		7.17506	7.38295	7.24386	7.55159	7.39037	7.70959	7.24864	7.34251	6.95366	7.2855	7.30786	7.35305	7.35473	7.53739	7.43785	7.26729	7.55052	7.18161	7.31547	7.44332
GOLIM4	O00461		Yes	+		7.30144	7.40414	7.16119	7.69361	7.47332	7.81109	7.41642	7.38493	7.46227	7.39192	7.20679	7.23173	7.67656	7.75716	7.46562	7.28892	7.65934	7.42121	7.27681	7.63311
INSR	P06213-2	CD220	Yes	+	+	7.31702	7.19606	7.35575	4.2628	4.24461	4.23737	4.02533	4.04363	4.08302	6.95465	6.8508	7.11776	4.25907	4.2539	4.26627	7.28961	4.24826	4.05066	6.97441	4.25975
PLOD1	Q02809		Yes	+		7.26856	7.39775	7.22983	7.72961	7.46549	7.59755	7.4125	7.51698	7.4532	7.39409	7.31035	7.34086	7.56449	7.55029	7.49255	7.29872	7.59755	7.46089	7.34843	7.53577
TIMP1	P01033		Yes	+		7.29995	7.50104	7.10145	7.27409	7.17827	7.31213	6.92246	7.11424	6.84235	7.40622	7.42873	6.9195	7.19581	7.33148	7.31399	7.30081	7.25483	6.95968	7.25148	7.28043
PLXNA1	Q9UIW2		Yes	+	+	7.1406	7.43926	7.33662	7.22097	7.41512	7.34627	7.17284	7.21159	7.1341	7.27768	7.29073	7.07183	7.47137	7.46156	7.40132	7.30549	7.32745	7.17284	7.21341	7.44475
SEZ6L2	Q6UXD5-4		Yes	+	+	7.26887	7.51253	7.14773	7.2661	7.43808	7.53952	7.43577	7.54048	7.37281	7.51745	7.49636	7.52317	7.40662	7.47467	7.52477	7.30971	7.41457	7.44969	7.51233	7.46869
DSG2	Q14126		Yes	+	+	7.30517	7.30826	7.3252	7.07099	7.27656	6.97759	6.9975	7.19298	7.07961	6.91875	7.21802	7.0372	7.55285	7.24999	7.0226	7.31288	7.10838	7.09003	7.05799	7.27515
SLC9A7	Q96T83		Yes	+	+	7.13687	7.49441	7.31564	7.91388	7.88809	7.86231	7.42573	7.53618	7.40417	7.72291	7.5696	7.41628	7.7367	7.6373	7.8361	7.31564	7.88809	7.45536	7.5696	7.7367
FRAS1	Q86XX4		Yes	+	+	7.21081	7.52722	7.20977	7.15391	7.25558	7.25842	6.99391	6.90836	6.85824	5.291	5.12956	5.15165	5.31366	5.40364	5.4141	7.31593	7.22264	6.92017	5.19073	5.37713
HEXB	P07686		Yes	+		6.97177	7.66889	7.32033	7.67068	7.59543	7.74594	7.16631	7.56226	6.71417	7.3873	7.39347	7.49162	7.40289	7.70255	7.52867	7.32033	7.67068	7.14758	7.42413	7.5447
TM2D3	Q9BRN9-2		Yes	+		7.23668	7.50452	7.22093	4.04856	4.28859	4.18717	7.26441	7.47042	7.47562	7.17582	7.34081	7.26834	7.36708	7.55791	7.53182	7.32071	4.17477	7.40348	7.26165	7.4856
LEPRE1	Q32P28-4		Yes	+		7.71311	7.41394	6.84509	8.04558	7.36029	7.42725	7.75453	7.95462	7.82093	7.21487	7.32249	7.76137	7.85738	7.34297	7.25845	7.32405	7.61104	7.84336	7.43291	7.48627
POMT1	Q9Y6A1-4		Yes	+		7.30592	7.31561	7.36843	7.31563	7.48636	7.19712	7.14728	7.1449	7.16995	7.32564	7.21714	7.1369	7.3017	7.25134	7.30267	7.32999	7.33304	7.15404	7.22656	7.28523
MAN2B1	O00754-2		Yes	+		7.17674	7.48095	7.33415	7.26904	7.45858	7.44258	7.35121	7.4669	7.30737	7.51012	7.45122	7.34653	4.33869	4.47582	4.29715	7.33061	7.39006	7.37516	7.43596	4.37055
CD63	P08962-3	CD63	Yes	+	+	7.24698	7.62756	7.14332	5.69238	5.72828	5.7067	7.5502	7.89201	7.41506	5.56845	5.6749	5.64322	5.67901	5.78756	5.76764	7.33929	5.70912	7.61909	5.62886	5.74474
SUCO	Q9UBS9		Yes	+	+	7.22119	7.44975	7.34697	7.63797	7.29954	7.57629	7.38454	7.36656	7.3763	7.42103	7.3863	7.37135	7.45964	7.48308	7.51187	7.3393	7.5046	7.3758	7.39289	7.48486
ASPH	Q12797-7		Yes	+		7.10858	7.4264	7.50844	7.56898	7.51837	7.82216	7.36279	7.46749	7.28266	7.71647	7.22851	7.46437	7.40166	7.52368	7.71893	7.3478	7.6365	7.37098	7.46978	7.54809
KDELC2	Q7Z4H8		Yes	+		7.24237	7.56001	7.32319	7.58545	7.4548	7.6301	7.33846	7.45671	7.33793	7.61881	7.45775	7.3789	7.469	7.65339	7.4457	7.37519	7.55678	7.3777	7.48515	7.5227
SLC39A10	Q9ULF5		Yes	+	+	7.27372	7.67023	7.20887	7.00421	7.80277	7.86963	7.42212	7.88671	7.72649	7.55659	7.41042	7.4572	7.5098	7.76688	7.76222	7.38427	7.55887	7.67844	7.47474	7.67964
DPP7	Q9UHL4		Yes	+		7.16267	7.50552	7.51308	6.87922	7.48751	7.56133	7.3526	7.63471	7.43754	7.60641	7.33648	7.38703	7.28114	7.42917	7.35277	7.39376	7.30935	7.47495	7.44331	7.35436
SUC2	P00724					7.3913	7.57193	7.21815	7.2392	7.28639	7.12101	7.60198	7.70322	7.38513	7.61484	7.34153	7.47687	7.27101	7.28074	7.19379	7.39379	7.21553	7.56344	7.47775	7.24851
SLC46A1	Q96NT5-2		Yes	+	+	7.39455	7.53679	7.25231	1.08004	1.08251	1.0631	1.0075	1.02759	1.01061	7.54002	7.36001	7.4698	7.52448	7.58134	7.46761	7.39455	1.07522	1.01523	7.45661	7.52448
GNS	P15586-2		Yes	+		7.39202	7.58503	7.21031	5.15876	5.3719	5.02947	6.999	7.68786	7.10332	7.31892	7.2777	6.86317	7.30605	7.57097	7.27454	7.39579	5.18671	7.2634	7.15326	7.38385
HLA-A	P16188		Yes	+	+	7.10221	7.73339	7.39256	6.74262	7.68999	7.91027	7.48842	7.70333	7.69833	7.61545	7.59482	7.4128	7.58614	7.7418	7.734	7.40939	7.44763	7.63003	7.54103	7.68731
SYPL1	Q16563-2		Yes	+	+	7.19546	7.6549	7.38876	6.72734	7.21373	7.62596	7.3179	7.38926	7.34162	7.27516	7.55946	7.61711	7.63416	7.79408	7.5959	7.41304	7.18901	7.34959	7.48391	7.67472
APLP2	Q06481-5		Yes	+	+	7.34778	7.55121	7.3623	7.64213	7.62396	7.58985	7.56028	7.70462	7.49485	7.59488	7.55759	7.4868	7.71714	7.7986	7.53711	7.42043	7.61864	7.58658	7.54642	7.68429
IMPAD1	Q9NX62		Yes	+		7.3316	7.58501	7.39874	7.47559	7.52637	7.51979	7.24538	7.27285	7.29127	7.52588	7.26474	7.07437	7.32604	7.37134	7.11538	7.43845	7.50725	7.26983	7.28833	7.27092
PROM1	O43490-5	CD133	Yes	+	+	7.42131	7.59898	7.31261	7.5413	7.43004	7.48478	7.44432	7.44247	7.43019	7.65772	7.56737	7.41909	7.60269	7.53848	7.55515	7.4443	7.48537	7.439	7.54806	7.56544
SLC2A1	P11166		Yes	+	+	7.17064	8.10007	7.0664	7.08864	7.36789	6.80939	7.87438	8.1134	7.44547	8.14834	7.13386	6.95295	6.88513	7.02554	6.95534	7.4457	7.08864	7.81108	7.41172	6.95534
TF	P02787		Yes	+		7.32992	7.71349	7.32218	6.77054	7.42708	7.73806	7.47247	7.54413	7.54194	7.45557	7.5633	7.57901	7.64216	7.7236	7.70142	7.4552	7.31189	7.51951	7.53263	7.68906
HSP90B1;HSP90B2P	P14625		Yes	+		7.34026	7.71683	7.31046	6.03011	5.89525	5.95347	6.04962	6.23135	5.95993	7.76427	7.46132	7.42201	7.57373	7.59536	7.52981	7.45585	5.95961	6.0803	7.5492	7.5663
MFAP4	P55083		Yes	+		7.51785	7.67776	7.18126	7.4518	7.29667	7.39681	7.35013	7.41888	7.0584	7.59564	7.58525	7.39173	7.62123	7.6006	7.59054	7.45896	7.38176	7.2758	7.5242	7.60412
TGFB1	P01137		Yes	+		7.41777	7.70859	7.27428	7.4003	7.4563	7.55141	7.48013	7.7678	7.56141	7.86838	7.78423	7.4533	7.40539	7.47219	7.53899	7.46688	7.46934	7.60311	7.70197	7.47219
CLCN5	P51795					7.30038	7.66102	7.4807	7.38613	7.43296	7.3393	7.4935	7.51701	7.42751	7.17679	7.464	7.44805	7.65556	7.69441	7.51247	7.4807	7.38613	7.47934	7.36295	7.62081
CPE	P16870-2					7.40471	7.63411	7.40914	7.78784	7.49208	7.87192	7.51039	7.54813	7.60338	7.72635	7.62635	7.60054	7.59463	7.72253	7.72371	7.48265	7.71728	7.55397	7.65108	7.68029
COL5A1	P20908		Yes	+		7.24279	7.81959	7.38952	7.51518	7.45189	7.57848	7.62332	7.77566	7.6338	7.33181	7.7199	7.5382	7.43044	7.69991	7.72167	7.48397	7.51518	7.6776	7.52997	7.61734
GLA	P06280		Yes	+		7.32183	7.6377	7.49689	7.97147	7.84162	7.71177	7.54907	7.59841	7.30058	7.48431	7.54852	7.61272	7.78265	7.65831	7.72048	7.48547	7.84162	7.48269	7.54852	7.72048
GUSB	P08236-2		Yes	+		7.4341	7.48753	7.53947	7.70688	7.60461	7.6434	7.34751	7.47634	7.46757	7.36751	7.44943	7.42965	7.48613	7.50704	7.49544	7.48703	7.65163	7.43047	7.41553	7.4962
FKBP10	Q96AY3		Yes	+		7.34516	7.65871	7.48541	7.44076	7.81318	7.61854	7.65895	7.82799	7.72237	7.74431	7.85641	7.70944	7.70086	7.68274	7.4671	7.49643	7.62416	7.73644	7.77006	7.6169
PPIA	P62937					7.21348	7.66102	7.62477	7.47348	7.43591	7.51106	7.24709	7.33598	7.42006	7.50918	7.25412	7.18934	7.21421	7.23382	7.3351	7.49976	7.47348	7.33438	7.31755	7.26104
PCDHB3;PCDHB11;PCDHB14;PCDHB18P;PCDHB16;PCDHB15;PCDHB5;PCDHB9;PCDHB2;PCDHB10;PCDHB8	Q9Y5E6		Yes		+	7.43276	7.86512	7.21098	6.91991	7.37591	7.65065	7.25047	7.37227	7.14523	7.59465	7.63978	7.29793	6.97512	7.84238	7.78507	7.50295	7.31549	7.25599	7.51079	7.53419
SLC15A4	Q8N697		Yes	+	+	7.34389	7.64834	7.53558	6.9695	7.49379	7.68546	7.51	7.56798	7.57593	7.53695	7.50125	7.58755	7.62538	7.62319	7.68411	7.50927	7.38291	7.5513	7.54192	7.64423
B4GALT3	O60512		Yes	+		7.37361	7.82315	7.34605	7.15955	7.59184	7.82963	7.42636	7.58636	7.39442	7.75739	7.55304	7.48531	7.70084	7.83176	7.50426	7.51427	7.52701	7.46904	7.59858	7.67895
LGMN	Q99538-3		Yes	+		7.44544	7.63929	7.46568	7.44668	7.59887	7.50318	7.64042	7.70312	7.68078	7.62763	7.71375	7.46441	7.72058	7.60743	7.45678	7.51681	7.51624	7.67477	7.60193	7.59493
SEL1L	Q9UBV2		Yes	+		7.4247	7.63538	7.49214	7.57509	7.58582	7.58064	7.47827	7.5527	7.53562	7.66385	7.60707	7.43049	7.78833	7.77749	7.59854	7.51741	7.58052	7.5222	7.56714	7.72145
CTSV	O60911		Yes	+		7.26116	7.52934	7.79738	7.11606	7.80862	6.98556	6.71022	6.8453	6.77776	7.00047	6.9886	6.99453	6.96656	7.10194	7.20704	7.5293	7.30342	6.77776	6.99453	7.09185
MEGF8	Q7Z7M0-2		Yes	+	+	7.49475	7.67731	7.45535	7.79389	7.68496	7.68334	7.5281	7.58393	7.39382	7.65262	7.60214	7.54118	7.68361	7.71293	7.74589	7.54247	7.72073	7.50195	7.59865	7.71414
LAMC1	P11047		Yes	+		7.4247	7.73381	7.46907	7.74834	7.59522	7.8442	7.53005	7.60165	7.69799	7.6651	7.55611	7.60126	7.70725	7.76513	7.74558	7.54253	7.72925	7.60989	7.60749	7.73932
UGT3A1	Q6NUS8					7.48216	7.7907	7.36781	7.17184	7.61013	7.21243	1.02945	1.06141	1.0114	7.60877	7.4841	7.37902	7.55591	7.64259	7.50422	7.54689	7.33147	1.03409	7.49063	7.56757
EOGT	Q5NDL2		Yes	+		7.60619	7.59587	7.44737	7.36265	7.59624	7.42522	7.44591	7.58336	7.31204	7.45075	7.644	7.49706	7.58467	7.592	7.57734	7.54981	7.46137	7.4471	7.5306	7.58467
PIGT	Q969N2-3		Yes	+	+	7.36573	7.73982	7.55979	7.6325	7.65345	7.79285	7.53566	7.6588	7.6455	7.90817	7.54914	7.58197	7.59766	7.73984	7.70699	7.55512	7.69294	7.61332	7.67976	7.6815
PLA2G15	Q8NCC3-2					7.46011	7.73143	7.50565	7.60612	7.64768	7.84287	7.51396	7.55305	7.54846	7.86013	7.6801	7.64486	7.64364	7.82734	7.81922	7.56573	7.69889	7.53849	7.72836	7.7634
SV2B	Q7L1I2-2		Yes		+	7.4223	7.66033	7.66953	7.76063	7.60414	7.73623	7.41457	7.51975	7.38456	7.79622	7.52853	7.64586	7.7935	7.67277	7.7452	7.58405	7.70033	7.43963	7.65687	7.73716
FKBP7	Q9Y680-3		Yes	+		7.59238	7.49738	7.68737	7.39854	7.91871	7.85117	7.92862	7.91845	7.79184	7.54544	7.8069	7.94541	7.64503	5.59379	6.61941	7.59238	7.72281	7.87964	7.76592	6.61941
ADAMTS4	O75173-2					7.66419	7.73223	7.41191	7.84602	7.66255	7.73464	7.65342	7.69353	7.49076	7.66732	7.71897	7.62062	7.5966	7.73423	7.79771	7.60278	7.74774	7.61257	7.66897	7.70951
INHBE	P58166		Yes	+		7.54167	7.60908	7.6765	7.04887	7.55889	7.77225	7.57672	7.6385	7.58877	7.57677	7.52455	7.75273	7.75042	7.96975	7.88899	7.60908	7.46	7.60133	7.61802	7.86972
CNN3	Q15417-3					7.2238	7.70274	7.90151	8.52946	8.11148	8.83519	7.83196	7.50325	7.13977	8.18374	7.88021	8.07923	7.45326	8.38132	8.45107	7.60935	8.49205	7.49166	8.04773	8.09522
SORT1	Q99523		Yes	+	+	7.53803	7.67798	7.61982	7.6221	7.71554	7.78522	7.51134	7.72735	7.62348	7.67388	7.69674	7.56989	7.58858	7.59518	7.61319	7.61195	7.70762	7.62073	7.64684	7.59898
SV2A	Q7L0J3-2		Yes	+	+	7.59423	7.73766	7.51034	7.40994	7.81502	7.8963	7.50907	7.72495	7.50347	7.78461	7.44716	7.61272	7.79311	7.82214	7.79461	7.61408	7.70709	7.57917	7.61483	7.80329
ATP1B3	P54709	CD298	Yes	+	+	7.33754	7.95925	7.57128	6.70951	7.76209	7.90017	7.53728	7.903	7.69432	8.05433	7.79325	7.75283	7.70864	8.00765	7.98207	7.62269	7.45726	7.71153	7.8668	7.89945
CD276	Q5ZPR3-2	CD276	Yes	+	+	7.43266	7.84832	7.60176	7.45654	7.75426	7.98935	7.68564	7.8035	7.74324	7.74048	7.70292	7.8349	7.89015	7.9726	7.93536	7.62758	7.73339	7.74413	7.75943	7.9327
CD97	P48960-2	CD97	Yes	+	+	7.41258	7.71652	7.76252	7.75032	7.76042	7.60217	7.52248	7.38776	7.54696	7.63491	7.22739	7.69036	7.72391	7.73799	7.75548	7.63054	7.7043	7.48573	7.51755	7.73913
ERAP1	Q9NZ08		Yes	+		7.58401	7.60533	7.71977	7.32593	7.61191	7.75849	7.44119	7.58171	7.28931	7.50839	7.34081	7.5449	7.56252	7.70264	7.80186	7.63637	7.56544	7.4374	7.4647	7.68901
SGCB	Q16585-2		Yes	+	+	7.64511	7.596	7.70251	7.61356	7.5399	7.51964	7.29949	7.35827	7.24335	7.37743	7.43717	7.26395	7.51918	7.42274	7.32631	7.64787	7.5577	7.30037	7.35952	7.42274
MINPP1	Q9UNW1-3		Yes	+		7.57357	7.81548	7.56347	7.78089	7.86442	8.05212	7.3727	7.69427	7.79809	7.7613	7.477	7.58586	7.72187	7.66582	7.95621	7.65084	7.89914	7.62169	7.60805	7.7813
TMEM245	Q9H330-3		Yes	+	+	7.63655	7.73457	7.60209	7.86919	7.82177	7.88331	7.68379	7.68133	7.64323	7.79369	7.69063	7.75269	7.81651	7.78371	7.84468	7.65774	7.85809	7.66945	7.74567	7.81497
EEF1A1P5;EEF1A1	Q5VTE0					7.57751	8.16364	7.27698	7.07399	7.02519	7.59853	7.162	7.13243	7.27902	7.57606	7.37671	7.17735	6.94446	7.18978	7.43509	7.67271	7.23257	7.19115	7.37671	7.18978
RPN1	P04843		Yes	+	+	7.63822	7.72163	7.65907	7.57834	7.91109	7.78007	7.49448	7.93851	7.7165	7.65909	7.82493	7.46613	7.90179	7.89521	7.80231	7.67297	7.7565	7.7165	7.65005	7.86644
NEO1	Q92859-3		Yes	+	+	7.62402	7.94183	7.45706	7.80278	7.79059	7.94072	7.692	7.83766	7.61419	7.89798	7.76705	7.7114	7.69569	7.84062	7.79478	7.6743	7.8447	7.71461	7.79214	7.77703
FKBP9	O95302		Yes	+		7.49907	7.44552	8.12225	7.63248	7.90729	7.15626	7.42931	7.68085	7.50257	7.77168	7.1899	7.5108	7.04497	7.32387	7.44568	7.68895	7.56535	7.53758	7.4908	7.27151
THBS1	P07996-2		Yes	+		7.54511	8.09228	7.44703	7.56857	7.61973	6.80376	7.23599	7.30877	7.3708	7.58118	7.44938	7.45809	7.28375	7.2397	7.32781	7.69481	7.33068	7.30519	7.49621	7.28375
CDH15	P55291		Yes	+	+	7.51581	7.89298	7.71987	6.95157	7.68961	7.7939	7.51607	7.52104	7.41052	7.44649	7.57434	7.56855	7.76063	7.85883	7.85558	7.70955	7.47836	7.48254	7.52979	7.82501
TUSC3	Q13454-2					7.64899	7.81669	7.83813	8.05705	7.82299	8.16968	7.79196	7.74067	7.67914	7.994	7.71518	7.79374	7.77112	7.98419	7.99611	7.76794	8.01658	7.73726	7.83431	7.91714
GABRB3	P28472-4		Yes	+	+	7.68569	7.83293	7.82298	7.77895	7.84729	7.90488	7.76891	7.71431	7.74701	7.89491	7.69478	7.66022	7.82116	7.77166	7.72142	7.78053	7.8437	7.74341	7.74997	7.77141
ITGAV	P06756-3	CD51	Yes	+	+	7.74445	8.06696	7.5418	7.99213	7.83227	7.8422	7.78013	7.81592	7.77443	7.78332	7.92469	7.75918	7.9127	7.93297	7.89605	7.7844	7.88886	7.79016	7.8224	7.91391
EDEM3	Q9BZQ6-2		Yes	+		7.64622	7.93731	7.78138	7.86087	7.90236	7.97516	7.63423	7.63947	7.73224	7.95122	7.79628	7.79481	7.82566	7.8394	8.04413	7.7883	7.9128	7.66865	7.84744	7.90306
KIAA1467	A2RU67		Yes	+		7.64931	7.9294	7.8095	7.85863	7.86855	8.13567	7.85698	7.88169	7.88225	7.97293	7.90898	7.91803	8.00774	8.01746	8.04686	7.79607	7.95428	7.87364	7.93331	8.02402
CPD	O75976		Yes	+	+	7.59617	8.06155	7.79094	7.84298	7.95844	8.02742	7.75537	7.85753	7.62463	8.04392	7.81479	7.82017	7.86523	7.95128	7.89444	7.81622	7.94295	7.74584	7.89296	7.90365
CD47	Q08722-2	CD47	Yes	+	+	7.74504	7.95979	7.77332	7.80137	7.95681	7.98111	7.83604	7.98618	7.87047	7.97312	8.12383	7.95053	8.04541	8.04957	7.88505	7.82605	7.9131	7.89757	8.01583	7.99334
KIRREL	Q96J84		Yes	+	+	7.71797	8.02954	7.73819	7.78768	7.93436	8.08885	7.90832	8.0412	7.83287	7.98984	7.91667	7.892	7.89018	8.02979	8.03101	7.82857	7.93696	7.92747	7.93284	7.98366
GLB1	P16278-2		Yes	+		7.53318	7.64644	8.37167	7.96488	7.7768	7.96361	7.39893	7.51858	7.4953	8.57497	8.29192	8.3404	7.60557	7.63601	8.46461	7.85043	7.90176	7.47094	8.40243	7.90206
TMED4	Q7Z7H5-3		Yes	+		7.77497	8.11273	7.71157	8.06292	8.07129	8.05456	7.89871	8.16843	8.02372	7.92905	7.9244	5.74754	7.77869	7.89508	8.13212	7.86642	8.06292	8.03029	7.20033	7.9353
TMEM106B	Q9NUM4		Yes	+	+	7.87317	7.87267	7.91433	8.06298	7.91821	8.03496	7.86574	7.91582	7.85184	7.95657	7.97602	7.8435	7.9951	7.9707	7.9822	7.88673	8.00538	7.8778	7.92536	7.98266
LMAN2L	Q9H0V9-3		Yes	+	+	7.65222	8.1361	7.88174	7.52435	7.96024	8.00319	7.86998	8.02926	7.85924	8.04277	7.9196	7.86834	7.97892	8.06429	7.87052	7.89002	7.82926	7.91949	7.94357	7.97125
SUMF1	Q8NBK3-2		Yes	+		7.82915	7.95103	7.94995	7.71408	7.88484	7.78524	7.66552	7.70436	7.75454	7.88115	7.85728	7.64525	7.95602	7.85227	7.74193	7.91005	7.79472	7.70814	7.79456	7.85007
TFPI2	P48307-2		Yes	+		7.84495	8.07945	7.81026	7.34159	7.68565	7.71243	7.79852	7.85962	7.89989	7.7659	7.90266	7.76373	7.71079	7.72974	7.80558	7.91155	7.57989	7.85268	7.81076	7.74871
ASAH1	Q13510-3		Yes	+		7.75619	8.15326	7.82774	7.26818	7.94834	8.14011	7.95592	8.04956	7.86657	8.11904	7.98089	7.96515	7.95551	8.12005	8.17728	7.9124	7.78554	7.95735	8.02169	8.08428
RCN1	Q15293		Yes	+		7.86143	8.00282	7.91545	7.88199	8.23836	8.489	8.2066	8.51078	8.10795	8.17841	8.27715	8.29533	8.17188	8.52058	8.32379	7.92656	8.20312	8.27511	8.25029	8.33875
JAM2	P57087-2	CD322	Yes	+	+	7.83103	7.99092	7.97402	7.86994	7.89293	7.49399	7.7114	7.95231	7.73648	7.80768	7.98293	7.63626	8.17765	7.82488	7.54713	7.93199	7.75229	7.80006	7.80896	7.84989
MPZL1	O95297-3		Yes	+	+	7.77767	8.09229	7.93322	8.23781	8.06508	8.2494	7.80301	8.02139	8.05026	8.07501	8.03361	7.8613	8.08942	8.12952	8.09828	7.93439	8.18409	7.95822	7.98997	8.10574
TMTC3	Q6ZXV5-2					7.82948	8.19868	7.83585	8.16583	8.0461	8.36993	7.99575	7.9555	7.85901	8.14465	8.05446	8.10079	8.09215	8.31209	8.14261	7.95467	8.19395	7.93676	8.09996	8.18228
NOMO2;NOMO1;NOMO3	Q5JPE7-3					7.92104	7.99006	7.95402	7.74765	8.02302	7.87728	7.88669	8.00541	7.89507	7.84909	7.99869	7.76925	8.10298	7.99127	7.91333	7.95504	7.88265	7.92906	7.87235	8.00253
PLOD3	O60568		Yes	+		7.86444	7.86169	8.14331	7.25993	7.81197	7.23601	7.47221	7.88903	7.97592	7.58877	7.93712	7.47767	8.24116	7.56525	7.29418	7.95648	7.43597	7.77905	7.66785	7.7002
PON2	Q15165-3		Yes	+		7.9796	8.11624	7.8227	8.27237	8.14615	8.01994	7.9389	8.10967	7.86127	8.14941	8.08049	8.01407	8.05163	6.54321	6.2757	7.97285	8.14615	7.96995	8.08132	6.95685
OLFM2	O95897					7.90203	8.14378	7.88955	8.31102	8.06688	8.27557	7.88933	8.07773	7.7891	8.06298	7.99429	7.85959	8.05247	8.21005	8.01161	7.97845	8.21782	7.91872	7.97229	8.09138
GBA	P04062-2		Yes	+		7.93883	8.25228	7.82423	8.21518	8.08629	8.2436	7.85841	7.93638	7.84138	8.20708	8.10788	8.01532	7.98254	8.08345	8.11055	8.00511	8.18169	7.87872	8.11009	8.05885
TGFB2	P61812					7.87392	8.10727	8.08099	7.58071	7.9608	8.00584	7.53822	7.74769	7.61156	7.97465	7.79291	7.73631	7.80143	7.85896	7.80462	8.02073	7.84912	7.63249	7.83462	7.82167
TFRC	P02786	CD71	Yes	+		8.06839	8.11695	7.96621	7.94105	8.08847	8.10987	7.88414	8.0261	7.979	8.08398	8.10385	7.93863	8.24695	8.18484	8.04482	8.05052	8.04647	7.96308	8.04215	8.15887
CD44	P16070-19	CD44	Yes	+	+	7.75993	8.10882	8.28696	8.25262	8.31481	8.14766	7.74223	7.78493	7.7517	7.92633	7.64801	7.84684	8.20188	8.18928	8.12804	8.0519	8.23836	7.75962	7.80706	8.17306
ITFG3	Q9H0X4-2		Yes	+		7.95672	8.25071	7.95099	8.20403	8.23149	8.21322	8.10468	8.16301	8.14882	8.24809	8.05817	8.11819	8.17737	8.1448	8.14036	8.05281	8.21624	8.13884	8.14148	8.15418
THBS3	P49746-2		Yes	+		7.97945	8.15581	8.09138	7.86405	8.03737	8.28803	8.1317	8.19903	8.03132	8.16318	8.28123	8.2222	8.13124	8.31051	8.37048	8.07555	8.06315	8.12068	8.2222	8.27074
CTSL	P07711		Yes	+		7.98212	8.2067	8.0685	8.29264	8.08178	8.27058	8.05083	8.05062	8.05104	8.2586	8.14775	8.05924	8.13477	8.22376	8.11353	8.08577	8.215	8.05083	8.1552	8.15735
NTN3	O00634		Yes	+		8.08039	8.24936	7.97948	8.38581	8.2043	8.30014	8.15802	8.19039	8.13977	8.44877	8.10579	8.23648	8.23801	8.29362	8.28321	8.10307	8.29675	8.16273	8.26368	8.27161
HYOU1	Q9Y4L1		Yes	+		7.97533	8.26827	8.08432	8.31105	8.18074	8.29616	8.14161	8.40395	8.14257	8.2751	8.11047	8.07949	8.25913	8.28858	8.29736	8.10931	8.26265	8.22937	8.15502	8.28169
COLGALT1	Q8NBJ5		Yes	+		7.97324	8.24291	8.15748	7.93964	8.0896	8.18151	7.98501	8.0932	8.08081	8.19673	8.17591	8.03393	8.24455	8.15298	8.15659	8.12454	8.07025	8.05301	8.13552	8.1847
NCAM1	P13591-5	CD56	Yes	+	+	8.02267	8.31914	8.05226	7.43662	6.97356	8.05964	6.95549	8.15709	8.12075	7.10285	8.02741	8.00831	7.92684	7.98242	7.92799	8.13136	7.48994	7.74444	7.71286	7.94575
APMAP	Q9HDC9-2		Yes	+		8.00438	8.40066	8.04814	8.57187	8.23249	8.68416	8.1636	8.33933	8.14088	8.44232	8.10857	8.36403	8.27047	8.52076	8.51815	8.15106	8.49617	8.2146	8.30497	8.43646
TMX3	Q96JJ7		Yes	+	+	8.12555	8.29802	8.035	8.41919	8.27746	8.50203	8.08596	8.27608	8.10828	8.07328	8.19621	8.21411	8.23276	8.20024	8.54887	8.15286	8.39956	8.15677	8.1612	8.32729
SLC44A1	Q8WWI5-3	CD92	Yes	+	+	7.87979	8.37132	8.21661	7.12966	8.16403	8.32566	8.25943	8.47415	8.22757	8.23294	8.1265	8.22745	8.00383	8.18909	8.10575	8.1559	7.87312	8.32038	8.19563	8.09956
SGCE	O43556		Yes	+	+	8.04884	8.34766	8.09356	8.45039	8.16115	8.28894	7.89681	7.96509	7.82006	8.2656	7.96566	8.00583	8.04571	8.10492	8.11469	8.16336	8.30016	7.89399	8.07903	8.08844
TMED9	Q9BVK6		Yes	+		8.05778	8.30441	8.12989	7.57748	8.44882	8.43086	8.3085	8.49545	8.71628	8.22725	8.4059	8.27489	8.11576	8.46195	8.45395	8.16402	8.15238	8.50674	8.30268	8.34389
TM9SF3	Q9HD45		Yes	+	+	8.16809	8.30312	8.12648	8.15334	8.20034	8.19058	8.1725	8.30376	8.22436	8.13332	8.33046	8.1746	8.33309	8.30542	8.25928	8.19923	8.18142	8.23354	8.2128	8.29926
CADM1	Q9BY67-2		Yes	+	+	8.11094	8.47292	8.02897	8.28544	8.30972	8.55608	8.20871	8.44164	8.24163	8.32994	8.21595	8.33101	8.22397	8.35877	8.33906	8.20428	8.38375	8.29732	8.2923	8.30727
LGALS3BP	Q08380		Yes	+		8.26649	8.40691	8.25299	8.21792	8.40341	8.31705	8.08863	8.20517	8.11675	8.2657	8.44331	8.15616	8.73559	8.69727	8.58042	8.3088	8.31279	8.13685	8.28839	8.6711
LMAN2	Q12907		Yes	+	+	8.22566	8.56669	8.24557	7.94678	8.50822	8.6292	8.30973	8.4684	8.21524	8.64587	8.32833	8.29299	8.37648	8.6138	8.4718	8.34598	8.3614	8.33113	8.4224	8.48736
POGLUT1	Q8NBL1					8.19012	8.41325	8.43726	8.40473	8.47554	8.4643	8.1796	8.22812	8.18508	8.39279	8.26601	8.2523	8.39203	8.41524	8.41055	8.34688	8.44819	8.1976	8.3037	8.40594
GOLM1	Q8NBJ4-2		Yes	+		8.35243	8.62395	8.19719	8.70043	8.5347	8.63529	8.35153	8.32661	8.24805	8.59849	8.37382	8.43239	8.4053	8.60175	8.5289	8.39119	8.62347	8.30873	8.46824	8.51198
TOR1AIP2	Q8NFQ8		Yes	+		8.35707	8.6694	8.26892	8.79488	8.4454	8.7166	8.395	8.4434	8.39309	8.67349	8.48079	8.46693	8.57461	8.80833	8.69147	8.43179	8.65229	8.4105	8.54041	8.69147
SUN2	Q9UH99-3		Yes	+		8.35865	8.51467	8.43205	8.86919	8.56987	8.90324	8.53497	8.61821	8.40946	8.58478	8.46396	8.73949	8.48683	8.49511	8.5294	8.43512	8.78076	8.52088	8.59607	8.50378
STIM1	Q13586-2		Yes	+	+	8.38343	8.54859	8.50794	8.97871	8.7155	8.79073	8.50572	8.47658	8.56398	8.7321	8.43148	8.60262	8.74322	8.78888	8.69217	8.47999	8.82831	8.51543	8.58873	8.74143
CLPTM1	O96005-3		Yes	+		8.40702	8.68389	8.42446	8.21425	8.51241	8.57049	8.26948	8.3971	8.37762	8.57486	8.48817	8.20848	8.62795	8.75422	8.54261	8.50512	8.43238	8.34807	8.42383	8.64159
EMC1	Q8N766-4		Yes	+		8.43598	8.6204	8.49972	8.49029	8.43152	8.43076	8.34984	8.38823	8.48841	8.43838	8.40782	8.26986	8.61245	8.56374	8.49775	8.5187	8.45085	8.40883	8.37202	8.55798
BSG	P35613-2	CD147	Yes	+	+	8.36478	8.92097	8.3011	8.30141	8.53595	8.78001	8.55552	8.6368	8.63832	8.54021	8.56479	8.6702	8.5491	8.75474	8.69412	8.52895	8.53912	8.61021	8.59173	8.66599
P4HA1	P13674-3		Yes	+		8.59668	8.7503	8.81867	8.87824	8.80546	8.863	8.64864	8.73795	8.76521	8.8034	8.8433	8.64013	8.76425	8.81382	8.75356	8.72188	8.8489	8.71727	8.76227	8.77721
GAA	P10253		Yes	+		8.54224	8.8252	8.79844	8.7051	8.86231	8.87518	8.58563	8.66219	8.59629	8.81477	8.65599	8.67785	8.75845	8.82692	8.72387	8.72196	8.8142	8.6147	8.7162	8.76975
ASPH	Q12797-10		Yes	+		8.67961	8.8844	8.68999	9.11439	8.9525	9.19627	8.87493	8.96679	8.71201	9.04366	8.9107	9.06811	8.96373	9.14305	9.15169	8.75133	9.08772	8.85124	9.00749	9.08615
NCLN	Q969V3-2		Yes	+		8.68278	8.87341	8.73278	8.93213	8.84655	8.91835	8.64821	8.68809	8.60152	8.85552	8.74064	8.70973	8.90574	8.89898	8.84444	8.76299	8.89901	8.64594	8.76863	8.88305

## Sheet: Proteins of interest
Gene names	Protein	CD	Plasma membrane	CSPA	SURFY	MB5_CTRL_Rep1	MB7_CTRL_Rep2	MB10_CTRL_Rep3	MB4_ENGR_Rep1	MB6_ENGR_Rep2	MB15_ENGR_Rep3	MB1_PR_Rep1	MB2_PR_Rep2	MB3_PR_Rep3	MB11_PRC_Rep1	MB12_PRC_Rep2	MB13_PRC_Rep3	MB8_REL_Rep1	MB9_REL_Rep2	MB14_REL_Rep3	Log10(Ctrl)	Log10(Engr)	Log10(PR)	Log10(PR_C)	Log10(Rel)	Category
IL17RA	Q96F46-2	CD217	Yes	+	+	1.05987	1.03097	1.08935	1.02362	1.02361	1.07032	6.75457	6.81214	6.74024	6.94966	7.02313	6.87618	7.02032	7.01922	7.01813	1.06006	1.03918	6.76899	6.94966	7.01922	Highly expressed in Relapse; Absent in Ctrl/Engraftement; Expressed during treatment (both regiments)
PVRL3	Q9NQS3-2	CD113	Yes	+	+	1.05868	1.02325	1.06341	1.092	1.02971	1.00128	7.03033	7.1809	6.87976	7.13439	6.70098	7.0084	6.97586	6.92196	7.02976	1.04845	1.04099	7.03033	6.94792	6.97586
ITGA5	P08648	CD49e	Yes	+	+	1.06952	1.07629	1.05501	1.05586	1.07719	1.04706	3.9872	3.92823	3.90028	3.75127	3.74717	4.00733	6.85108	6.86019	6.91089	1.06694	1.06004	3.93857	3.83526	6.87405
SULF1	Q8IWU6		Yes	+		1.08501	1.0357	1.05451	1.06404	1.03626	1.02035	6.25672	6.2954	6.33407	6.27366	6.39082	6.1565	6.78316	6.83753	6.70553	1.05841	1.04022	6.2954	6.27366	6.7754
CPQ	Q9Y646		Yes	+		1.04866	1.04384	1.0258	1.02891	1.05504	1.08447	6.09123	6.23246	6.16185	6.59276	6.40573	6.31718	6.41146	6.52436	6.29856	1.03943	1.05614	6.16185	6.43856	6.41146
TPBG	Q13641		Yes	+	+	1.06041	1.06961	1.00955	1.02911	1.083	1.00238	6.12278	6.37333	6.41548	6.27153	6.2502	6.32633	6.35638	6.25183	6.31863	1.04652	1.03816	6.30386	6.28269	6.30895
FAT1	Q14517		Yes	+	+	1.06914	1.03476	1.09527	1.04662	1.00368	1.04532	5.88191	5.89171	5.8721	5.80344	6.00152	5.60536	5.99882	6.13074	6.06478	1.06639	1.03187	5.88191	5.80344	6.06478
ASIC4	Q96FT7-2		Yes		+	1.06912	1.0281	1.09384	1.07121	1.0472	1.01704	1.05572	1.03829	1.01085	1.02696	1.07676	1.04487	6.95221	6.98919	7.03931	1.06369	1.04515	1.03495	1.04953	6.99357	Highly expressed in Relapse; Absent in Ctrl/Engraftement; Not expressed during treatment
LAMA4	Q16363-2		Yes	+		1.08862	1.05548	1.07706	1.06051	1.00952	1.06147	1.07993	1.05555	1.08103	1.01215	1.05666	1.07603	6.87678	6.9243	7.0009	1.07372	1.04383	1.07217	1.04828	6.934
HNRNPU	Q00839-2		Yes	+		1.02957	1.01105	1.08583	1.09741	1.09828	1.0636	1.0318	1.0864	1.04698	1.01874	1.00279	1.06419	6.82884	6.86839	6.78929	1.04215	1.08643	1.05506	1.02857	6.82884
DAG1	Q14118		Yes	+	+	1.093	1.00223	1.09904	1.06607	1.03877	1.09876	1.04764	1.08719	1.07044	1.0784	1.06308	1.07008	6.44992	6.60058	6.75124	1.06476	1.06787	1.06842	1.07052	6.60058
SIRPB1;SIRPA	Q5TFQ8		Yes		+	1.00732	1.02127	1.03385	1.06886	1.06382	1.04041	1.09273	1.09915	1.00424	1.00934	1.03778	1.00344	6.25321	6.33277	6.44182	1.02082	1.0577	1.06537	1.01685	6.3426
CCDC80	Q76M96		Yes	+		1.07158	1.04008	1.01174	1.06297	1.08064	1.07025	1.06757	1.03378	1.06134	1.02246	1.03232	1.09919	6.26229	6.37172	6.19375	1.04113	1.07129	1.05423	1.05132	6.27592
FAM171A1	Q5VUB5		Yes	+	+	1.01491	1.07329	1.01731	1.07058	1.07488	1.02946	1.08792	1.02037	1.08119	1.0866	1.01637	1.0277	5.88205	5.84849	5.86527	1.03517	1.05831	1.06316	1.04356	5.86527
LTBP1	Q14766		Yes	+		1.0455	1.01098	1.02849	1.01168	1.07796	1.0598	1.08143	1.0754	1.04095	6.76652	7.14439	6.69878	6.96778	6.9904	6.94515	1.02833	1.04982	1.06593	6.8699	6.96778	Highly expressed in Relapse; Absent in Ctrl/Engraftement; Expressed during treatment (one regiment only)
FAM174A	Q8TBP5		Yes	+	+	1.07818	1.0379	1.05449	1.04428	1.00021	1.00111	6.37349	6.40882	6.54103	1.01008	1.04016	1.07596	6.7932	6.78923	6.79717	1.05686	1.0152	6.44111	1.04207	6.7932
GABRA5	P31644		Yes		+	1.08487	1.06656	1.08878	1.06769	1.00174	1.09921	1.04552	1.03929	1.04744	6.69012	6.48308	6.34591	6.75568	6.79518	6.79857	1.08007	1.05621	1.04409	6.50637	6.78314
IFNAR1	P17181-2		Yes	+	+	1.08621	1.00414	1.00728	1.04086	1.00911	1.00856	6.45081	6.45655	6.48856	1.092	1.03222	1.06266	6.77199	6.41965	6.59582	1.03254	1.01951	6.46531	1.06229	6.59582
C12orf49	Q9H741		Yes	+		1.0162	1.07937	1.01773	1.08869	1.02417	1.00447	1.05045	1.07705	1.03685	6.32067	6.35448	6.45701	6.34453	6.6446	6.71401	1.03777	1.03911	1.05478	6.37739	6.56772
PLXNA2	O75051		Yes	+	+	1.05186	1.08485	1.06194	1.04005	1.01233	1.09585	6.4557	6.5265	6.44937	1.09907	1.0135	1.08481	6.47316	6.38675	6.55957	1.06622	1.04941	6.47719	1.06579	6.47316
SLC36A4	Q6YBV0-2		Yes	+	+	1.02274	1.0895	1.0027	1.03949	1.03061	1.00012	1.01073	1.01278	1.04586	5.95342	5.97391	5.93292	6.26375	6.26617	6.1991	1.03831	1.02341	1.02312	5.95342	6.24301
LRIG3	Q6UXM1-2		Yes		+	1.02577	1.07546	1.04874	1.08209	1.09131	1.06038	1.04246	1.00239	1.02561	6.08671	5.86326	5.60028	5.95745	5.91515	5.81858	1.04999	1.07793	1.02349	5.85008	5.89706
ATP6V0A2	Q9Y487		Yes	+	+	1.01959	1.04554	1.01824	1.02988	1.0952	1.026	6.53565	6.75912	6.64739	1.01246	1.06111	1.06085	5.46988	5.64667	5.55828	1.02779	1.05036	6.64739	1.04481	5.55828
Intenisty picked - filtering over 5 in relapse
